# Supplementary material for: N-Phenyl­anthranilic anhydride
Source: Acta Crystallogr Sect E Struct Rep Online. 2009 Apr 18;65(Pt 5):o1043. doi: 10.1107/S1600536809013002 (PMC2977726; doi:10.1107/S1600536809013002)
Supplement: Supplementary file 2 [file e-65-o1043-Isup2.hkl]

# 
# h,k,l, Fc-squared, Fo-squared, sigma(Fo-squared) and status flag 
# 
data_I
_shelx_title ' Y2548 in C2/c' 
_shelx_refln_list_code          4 
_shelx_F_calc_maximum      297.01 
_exptl_crystal_F_000       856.00 
_reflns_d_resolution_high  0.7702 
 
loop_ 
 _symmetry_equiv_pos_as_xyz 
 'x, y, z' 
 '-x, y, -z+1/2' 
 'x+1/2, y+1/2, z' 
 '-x+1/2, y+1/2, -z+1/2' 
 '-x, -y, -z' 
 'x, -y, z-1/2' 
 '-x+1/2, -y+1/2, -z' 
 'x+1/2, -y+1/2, z-1/2' 
 
_cell_length_a     9.0896 
_cell_length_b    21.0560 
_cell_length_c    10.6229 
_cell_angle_alpha  90.000 
_cell_angle_beta  100.594 
_cell_angle_gamma  90.000 
 
_shelx_F_squared_multiplier     1.000 
 
loop_ 
 _refln_index_h 
 _refln_index_k 
 _refln_index_l 
 _refln_F_squared_calc 
 _refln_F_squared_meas 
 _refln_F_squared_sigma 
 _refln_observed_status 
   2   0   0        6.22        6.45      1.31 o 
   4   0   0      377.55      324.04      5.01 o 
   6   0   0       45.05       38.46      5.69 o 
   8   0   0     1062.90     1042.48     21.36 o 
  10   0   0      364.72      370.88     31.83 o 
   3   1   0     2039.17     1981.84      8.92 o 
   5   1   0       77.52      103.78      4.97 o 
   7   1   0     1185.69     1166.56     12.03 o 
   9   1   0      899.25      910.47     22.17 o 
  11   1   0        2.88        6.59      4.19 o 
   2   2   0     5555.69     5351.47     15.44 o 
   4   2   0     2137.66     2293.74     10.34 o 
   6   2   0       56.40       45.45      3.79 o 
   8   2   0     7779.46     8158.38    161.48 o 
  10   2   0       15.42        8.18      6.72 o 
   1   3   0     2547.95     2296.74     12.62 o 
   3   3   0       88.29       82.50      2.85 o 
   5   3   0       95.33      120.56      3.67 o 
   7   3   0     2186.05     2176.31     22.56 o 
   9   3   0      120.72      127.84     23.66 o 
  11   3   0      156.89      161.80     32.71 o 
   0   4   0      161.13      153.22      3.45 o 
   2   4   0     2542.30     2464.87     12.51 o 
   4   4   0    18493.41    20607.33    165.74 o 
   6   4   0      531.66      509.90      9.09 o 
   8   4   0       96.64      104.73     14.87 o 
  10   4   0       92.41       78.61     16.87 o 
   1   5   0    10581.82    10085.17     32.45 o 
   3   5   0     2329.98     2354.73     10.98 o 
   5   5   0      578.04      565.88      5.51 o 
   7   5   0      514.84      524.64     11.98 o 
   9   5   0      909.65      986.48     40.34 o 
  11   5   0       50.23       37.63     21.90 o 
   0   6   0     1363.91     1467.47     23.75 o 
   2   6   0      404.62      411.45      4.43 o 
   4   6   0     4222.26     4617.57     26.64 o 
   6   6   0       11.83        7.95      2.27 o 
   8   6   0      385.71      370.22     12.16 o 
  10   6   0      202.10      213.11     34.65 o 
   1   7   0      680.94      670.55      9.20 o 
   3   7   0      440.16      417.28      5.12 o 
   5   7   0     1449.03     1538.90     18.07 o 
   7   7   0        6.71        8.09      3.35 o 
   9   7   0      109.88      122.61     17.15 o 
  11   7   0      496.69      616.24     89.21 o 
   0   8   0     2427.46     2352.49     41.70 o 
   2   8   0       12.86        9.28      1.43 o 
   4   8   0      350.91      302.41      5.07 o 
   6   8   0      149.41      141.57      5.75 o 
   8   8   0       29.46       12.59      4.05 o 
  10   8   0        0.01        7.23      6.06 o 
   1   9   0     1032.55     1033.79     15.66 o 
   3   9   0     3052.78     3228.56     21.98 o 
   5   9   0      563.87      557.63      7.61 o 
   7   9   0       39.38       40.82      7.07 o 
   9   9   0       13.94       31.43      6.11 o 
   0  10   0     8166.72     9436.78     79.52 o 
   2  10   0      258.94      226.79      5.21 o 
   4  10   0       14.04        8.96      2.03 o 
   6  10   0       74.76       91.34     11.57 o 
   8  10   0      937.92      908.38     17.02 o 
  10  10   0       61.78       50.36     13.11 o 
   1  11   0      705.20      754.72     11.19 o 
   3  11   0      146.00      137.90      6.43 o 
   5  11   0       54.95       69.02      7.55 o 
   7  11   0       43.45       35.91      6.55 o 
   9  11   0      367.55      396.55     13.27 o 
   0  12   0     7028.55     8191.46     82.60 o 
   2  12   0       15.68       27.26      4.96 o 
   4  12   0      550.85      529.51     14.15 o 
   6  12   0      289.85      242.49      8.29 o 
   8  12   0      325.86      325.01     12.27 o 
  10  12   0      386.23      395.84     31.08 o 
   1  13   0      992.32     1026.96     14.46 o 
   3  13   0      573.99      557.16     12.58 o 
   5  13   0      399.73      394.63     14.43 o 
   7  13   0      858.78      733.70     18.74 o 
   9  13   0      100.85       97.68     20.31 o 
   0  14   0      391.23      387.34     15.80 o 
   2  14   0        1.01        4.12      3.12 o 
   4  14   0     4929.52     5060.33     70.35 o 
   6  14   0      972.52     1029.09     16.79 o 
   8  14   0      105.79       97.48     18.71 o 
   1  15   0      333.60      336.44     10.16 o 
   3  15   0      812.52      733.59     16.15 o 
   5  15   0     4238.11     4480.45     39.02 o 
   7  15   0      241.78      228.91     10.58 o 
   9  15   0       13.27       23.85     12.73 o 
   0  16   0       52.99       74.77     15.26 o 
   2  16   0     1754.12     1782.43     26.13 o 
   4  16   0     3166.34     3224.53     33.95 o 
   6  16   0      297.32      290.93     23.33 o 
   8  16   0       72.02       66.75     15.37 o 
   1  17   0       32.15       32.62      6.21 o 
   3  17   0     4097.12     4284.83     40.53 o 
   5  17   0      770.63      806.67     19.13 o 
   7  17   0        0.16        7.35      3.58 o 
   9  17   0        0.00        2.69      4.06 o 
   0  18   0      233.07      191.20     28.87 o 
   2  18   0      142.80      130.95     16.14 o 
   4  18   0        0.30        3.52      2.61 o 
   6  18   0      417.02      441.00     18.92 o 
   8  18   0      343.10      345.09     59.82 o 
   1  19   0      148.66      113.96     14.82 o 
   3  19   0      864.60      883.61     16.84 o 
   5  19   0        5.35        4.20      3.12 o 
   7  19   0       20.11       17.22      5.89 o 
   0  20   0     1219.82     1113.36     37.63 o 
   2  20   0     1273.17     1243.49     22.51 o 
   4  20   0      443.90      453.01     14.79 o 
   6  20   0      271.31      337.27     21.71 o 
   1  21   0     1518.60     1472.07     25.94 o 
   3  21   0      114.60      116.65     15.34 o 
   5  21   0        5.48       11.79      5.30 o 
   7  21   0      218.67      265.57     52.09 o 
   0  22   0       88.46      134.14     21.56 o 
   2  22   0        1.10        4.71      4.25 o 
   4  22   0      229.81      200.02     19.30 o 
   6  22   0      101.18      124.70     31.40 o 
   1  23   0      138.31      114.86     16.45 o 
   3  23   0       19.63       21.69      5.15 o 
   5  23   0      175.22      209.66     14.45 o 
   0  24   0       99.37      108.81     20.17 o 
   2  24   0       35.25       19.20      5.31 o 
   4  24   0        1.54        7.70      4.00 o 
   1  25   0      275.16      291.69     17.66 o 
   3  25   0       68.25       54.97     14.43 o 
   0  26   0      600.47      607.13     36.27 o 
   2  26   0       23.66       49.71      8.96 o 
   1  27   0       48.93       40.11     10.40 o 
 -11   1   1      106.79       97.61     23.95 o 
  -9   1   1      411.51      441.29     29.30 o 
  -7   1   1     3758.94     3756.88     31.42 o 
  -5   1   1      344.89      302.97      4.34 o 
  -3   1   1      248.37      265.59      3.74 o 
   1   1   1     4283.63     4062.60     19.06 o 
   3   1   1      579.32      482.89      4.60 o 
   5   1   1       87.31       63.74      4.67 o 
   7   1   1     3161.84     3162.84     20.77 o 
   9   1   1       28.91       39.59     10.66 o 
  11   1   1       89.36       78.81     20.00 o 
 -10   2   1      358.16      411.59     49.05 o 
  -8   2   1     3830.54     3951.36     32.55 o 
  -6   2   1      297.88      291.87      5.01 o 
  -4   2   1     1817.92     1794.15      9.19 o 
  -2   2   1     2617.82     2617.57     18.95 o 
   2   2   1      740.68      707.09      6.29 o 
   4   2   1     3294.46     3130.32     18.70 o 
   6   2   1       25.53       19.75      3.24 o 
   8   2   1      245.92      243.85      7.83 o 
  10   2   1       13.31       15.88      9.08 o 
 -11   3   1      103.26       86.22     38.75 o 
  -9   3   1      307.33      321.04     22.47 o 
  -7   3   1      697.21      714.95     11.66 o 
  -5   3   1     1345.50     1426.56     13.04 o 
  -3   3   1     1965.79     1967.01      8.31 o 
  -1   3   1     7080.91     6820.43     19.38 o 
   1   3   1    26538.61    27248.48     69.68 o 
   3   3   1     1075.28     1049.76      8.32 o 
   5   3   1       10.79       31.72      4.73 o 
   7   3   1      747.79      725.42     12.47 o 
   9   3   1        7.39        9.83      4.95 o 
  11   3   1      191.46      233.82     21.72 o 
 -10   4   1      529.78      507.40     16.82 o 
  -8   4   1       47.48       52.08      6.54 o 
  -6   4   1      187.84      181.99      4.72 o 
  -4   4   1     2425.87     2448.79     12.51 o 
  -2   4   1      152.08      101.05      3.26 o 
   0   4   1     2407.91     2176.16     22.57 o 
   2   4   1     2087.67     1971.13      9.91 o 
   4   4   1     3650.35     4066.01     44.05 o 
   6   4   1       95.55       84.59      9.03 o 
   8   4   1       15.22       20.85      4.91 o 
  10   4   1        1.82        7.28      4.83 o 
 -11   5   1      227.94      191.06     68.62 o 
  -9   5   1       88.14       88.08     15.57 o 
  -7   5   1     1092.07     1063.23     13.76 o 
  -5   5   1      339.51      281.26      7.58 o 
  -3   5   1     4867.59     5026.99     27.54 o 
  -1   5   1    10792.76    10487.25     58.26 o 
   1   5   1    18162.78    18433.83     61.21 o 
   3   5   1     2809.89     2755.53     11.43 o 
   5   5   1       29.65       20.12      3.40 o 
   7   5   1       47.81       49.91      7.88 o 
   9   5   1      738.44      778.73     22.59 o 
  11   5   1      301.15      339.09     45.68 o 
 -10   6   1       59.30       44.45     11.53 o 
  -8   6   1      130.91      115.98     17.17 o 
  -6   6   1       26.63       29.21      3.37 o 
  -4   6   1     6566.97     7073.17     59.06 o 
  -2   6   1       25.81       40.61      3.81 o 
   0   6   1     9245.08     9095.31     38.23 o 
   2   6   1     2529.82     2349.40     18.47 o 
   4   6   1       28.25       31.71      3.87 o 
   6   6   1        1.26        5.05      2.74 o 
   8   6   1      132.97      133.50     17.83 o 
  10   6   1       45.18       28.15      9.99 o 
 -11   7   1        7.36       11.98     10.48 o 
  -9   7   1      509.01      498.42     15.56 o 
  -7   7   1        1.15        3.97      2.33 o 
  -5   7   1      455.17      416.96      8.59 o 
  -3   7   1     1689.99     1764.18     16.66 o 
  -1   7   1      142.23      159.41      4.92 o 
   1   7   1      843.09      751.79      6.31 o 
   3   7   1      294.80      316.48      5.12 o 
   5   7   1      650.12      675.28     12.85 o 
   7   7   1      239.05      203.56     13.12 o 
   9   7   1     1429.72     1400.13     26.22 o 
  11   7   1       36.77       30.80     23.03 o 
 -10   8   1       15.20       35.43      9.50 o 
  -8   8   1      147.43      128.99     10.72 o 
  -6   8   1     1445.82     1550.03     30.86 o 
  -4   8   1      410.87      461.44      8.19 o 
  -2   8   1      424.57      432.00      9.37 o 
   0   8   1     5466.76     5576.23     32.48 o 
   2   8   1     1835.11     1947.61     13.48 o 
   4   8   1      158.40      145.70      4.67 o 
   6   8   1       32.15       32.60      5.43 o 
   8   8   1      751.97      741.95     15.78 o 
  10   8   1      150.57      125.14     23.76 o 
 -11   9   1      249.84      202.29     61.41 o 
  -9   9   1       35.54       32.65      6.71 o 
  -7   9   1        6.15        4.43      2.28 o 
  -5   9   1       69.72       79.59      5.64 o 
  -3   9   1       23.94       37.12      3.69 o 
  -1   9   1      185.11      172.84      4.54 o 
   1   9   1      176.52      178.81      4.41 o 
   3   9   1     2950.66     3192.91     32.06 o 
   5   9   1      454.16      471.72      9.29 o 
   7   9   1       17.76       25.29      6.17 o 
   9   9   1       50.06       47.33      8.22 o 
 -10  10   1       41.04       19.68      7.85 o 
  -8  10   1      170.71      169.49     20.69 o 
  -6  10   1        8.75       16.20      3.62 o 
  -4  10   1      848.80      878.79      8.85 o 
  -2  10   1      957.59      919.62     18.87 o 
   0  10   1      250.84      265.76      6.23 o 
   2  10   1     2790.45     2854.62     45.91 o 
   4  10   1       19.54       25.95      3.55 o 
   6  10   1       46.02       36.96      6.57 o 
   8  10   1      159.14      183.34     12.07 o 
  10  10   1      484.42      539.44     21.40 o 
  -9  11   1      110.54      125.13     25.63 o 
  -7  11   1      239.71      203.43      6.94 o 
  -5  11   1      929.48      959.02     16.66 o 
  -3  11   1      501.90      551.42      9.09 o 
  -1  11   1      434.77      451.36      7.95 o 
   1  11   1      523.28      639.97     10.51 o 
   3  11   1      552.97      525.35     12.06 o 
   5  11   1      253.13      250.06      7.70 o 
   7  11   1     1449.37     1332.17     25.83 o 
   9  11   1       60.00       67.68     13.42 o 
 -10  12   1        7.32       11.11      7.80 o 
  -8  12   1      138.97      108.16     16.61 o 
  -6  12   1       94.08       78.66      9.43 o 
  -4  12   1     2290.39     2360.74     27.30 o 
  -2  12   1     1250.97     1361.31     37.40 o 
   0  12   1      111.06      106.92      9.47 o 
   2  12   1       68.59       84.15      9.69 o 
   4  12   1       27.36       30.36      4.19 o 
   6  12   1      541.79      516.89     20.93 o 
   8  12   1        5.37       10.78      4.81 o 
  10  12   1       79.87       37.35     14.23 o 
  -9  13   1       58.23       64.53     17.55 o 
  -7  13   1       90.25      107.74     18.10 o 
  -5  13   1      861.00      910.56     17.42 o 
  -3  13   1        2.17        6.82      2.54 o 
  -1  13   1     2282.46     2359.98     28.32 o 
   1  13   1       84.97      127.71     15.14 o 
   3  13   1        0.60        3.07      2.65 o 
   5  13   1       25.21       34.54      4.53 o 
   7  13   1        6.14        3.71      6.78 o 
   9  13   1       50.05       42.72     11.15 o 
 -10  14   1      144.17      111.64     31.95 o 
  -8  14   1       41.69       31.77      8.76 o 
  -6  14   1      374.49      378.01     10.74 o 
  -4  14   1      563.11      546.98     11.95 o 
  -2  14   1     1582.62     1599.53     36.69 o 
   0  14   1      567.38      572.13     13.31 o 
   2  14   1      209.74      201.10      9.60 o 
   4  14   1       42.41       41.75      7.05 o 
   6  14   1       11.07        6.36      3.36 o 
   8  14   1        3.31        6.44      3.14 o 
  -9  15   1       15.22       13.71      5.72 o 
  -7  15   1        0.01        8.21      3.71 o 
  -5  15   1     1372.09     1415.91     20.01 o 
  -3  15   1     1052.22     1072.60     20.02 o 
  -1  15   1      441.58      452.38     10.10 o 
   1  15   1      279.79      285.84     12.90 o 
   3  15   1     1393.98     1381.02     18.85 o 
   5  15   1       61.33       59.24      8.70 o 
   7  15   1       39.23       41.63      9.24 o 
   9  15   1       34.22       35.35     12.81 o 
  -8  16   1       77.13       92.40     19.20 o 
  -6  16   1        0.77        3.60      1.96 o 
  -4  16   1       42.01       45.49      7.83 o 
  -2  16   1     1306.25     1299.81     21.55 o 
   0  16   1      214.34      198.74     11.70 o 
   2  16   1     1057.89     1091.36     21.42 o 
   4  16   1      233.00      233.95     13.56 o 
   6  16   1      108.72      108.56     18.29 o 
   8  16   1        7.45        2.54      4.59 o 
  -9  17   1      269.91      323.45     29.97 o 
  -7  17   1       20.78       14.98      4.63 o 
  -5  17   1       20.93       28.26      5.07 o 
  -3  17   1     1558.40     1573.37     22.67 o 
  -1  17   1        3.77        5.72      3.72 o 
   1  17   1      160.64      178.93     18.63 o 
   3  17   1     1705.19     1738.07     22.86 o 
   5  17   1      314.83      304.61     12.40 o 
   7  17   1       16.31       11.36      4.60 o 
  -8  18   1      244.41      246.03     23.54 o 
  -6  18   1      455.84      479.47     18.05 o 
  -4  18   1      175.19      163.31     17.81 o 
  -2  18   1       50.76       58.63      8.42 o 
   0  18   1       68.28       71.52     10.04 o 
   2  18   1      156.62      151.44     14.01 o 
   4  18   1       72.01       77.23     10.06 o 
   6  18   1       35.54       21.38      6.12 o 
   8  18   1        0.70        9.67      6.53 o 
  -7  19   1       15.65       33.21     10.48 o 
  -5  19   1      286.12      283.54     16.05 o 
  -3  19   1      105.52       98.71     16.54 o 
  -1  19   1     1338.15     1261.51     21.25 o 
   1  19   1       23.65       33.29      6.61 o 
   3  19   1      314.84      328.82     14.94 o 
   5  19   1        6.53       10.08      5.21 o 
   7  19   1        6.04       20.11      6.86 o 
  -8  20   1       10.93       10.69      6.34 o 
  -6  20   1       82.41       97.94     17.04 o 
  -4  20   1       90.76       87.88     13.91 o 
  -2  20   1        0.11        5.89      3.58 o 
   0  20   1       77.61       96.74     13.05 o 
   2  20   1      557.39      520.40     16.11 o 
   4  20   1      270.49      294.99     15.99 o 
   6  20   1      549.02      594.08     24.25 o 
  -7  21   1       64.38       66.33     18.24 o 
  -5  21   1       28.00       24.58      6.51 o 
  -3  21   1      158.98      140.35     18.30 o 
  -1  21   1       45.66       36.81      6.10 o 
   1  21   1      636.70      619.26     27.49 o 
   3  21   1      312.40      329.08     19.89 o 
   5  21   1        8.29        8.49      4.44 o 
   7  21   1       78.37       71.37     16.94 o 
  -6  22   1     1150.31     1398.17     71.14 o 
  -4  22   1      221.64      184.88     26.71 o 
  -2  22   1       17.44       23.53      6.28 o 
   0  22   1        0.61        7.44      3.51 o 
   2  22   1      298.49      348.52     17.34 o 
   4  22   1       10.03       12.13      5.30 o 
   6  22   1      108.15       83.78     17.56 o 
  -5  23   1       59.04       67.84     20.24 o 
  -3  23   1       53.45       57.59      9.21 o 
  -1  23   1      232.54      267.51     18.43 o 
   1  23   1      218.09      191.10     17.60 o 
   3  23   1      723.10      769.34     25.21 o 
   5  23   1      164.28      168.29     34.82 o 
  -4  24   1        6.28        5.27      3.35 o 
  -2  24   1       86.59       89.59     15.19 o 
   0  24   1        0.08        5.00      4.72 o 
   2  24   1      336.65      336.68     18.12 o 
   4  24   1      136.79      119.34     24.86 o 
  -3  25   1       11.86       13.69      6.46 o 
  -1  25   1      505.30      614.99     15.08 o 
   1  25   1      211.80      232.96     25.25 o 
   3  25   1      140.30      118.87     21.01 o 
  -2  26   1       26.32       36.78      7.60 o 
   0  26   1      286.68      320.28     22.06 o 
   2  26   1        4.97        4.82      3.93 o 
  -1  27   1      164.01       93.91     19.69 o 
   1  27   1      495.82      537.13     16.01 o 
 -10   0   2        0.72        1.50      3.18 o 
  -8   0   2     5331.27     5649.05     57.44 o 
  -6   0   2      482.19      408.44      8.10 o 
  -4   0   2      657.36      678.15      9.38 o 
  -2   0   2     6868.63     6727.36     41.35 o 
   0   0   2     8357.77     7953.39     54.82 o 
   2   0   2     2301.43     2236.49     12.61 o 
   4   0   2      317.04      357.94      6.02 o 
   6   0   2      264.07      286.75      7.87 o 
   8   0   2      550.10      597.23     25.56 o 
  10   0   2      768.27      874.41     44.37 o 
  -9   1   2      685.12      635.19     12.01 o 
  -7   1   2      105.34       98.96     10.60 o 
  -5   1   2     1487.49     1513.24     10.41 o 
  -3   1   2     7184.72     7366.92     24.31 o 
  -1   1   2    23491.58    23696.15     75.29 o 
   1   1   2        2.28        4.32      1.64 o 
   3   1   2      381.72      335.39      4.17 o 
   5   1   2     2864.49     3033.75     17.30 o 
   7   1   2      688.07      716.74     12.76 o 
   9   1   2      156.27      153.00     28.67 o 
  11   1   2      276.97      358.56     39.78 o 
 -10   2   2       35.38       23.03     12.26 o 
  -8   2   2      100.59      104.05     13.20 o 
  -6   2   2      563.16      459.78      9.55 o 
  -4   2   2      205.65      209.07      3.39 o 
  -2   2   2     5124.38     5151.18     32.93 o 
   0   2   2     9064.27     8737.03     18.52 o 
   2   2   2     2433.22     2292.34     10.90 o 
   4   2   2       53.14       85.35      5.38 o 
   6   2   2      996.27      920.02     13.50 o 
   8   2   2        0.00        2.62      2.20 o 
  10   2   2      168.96      191.94     40.24 o 
 -11   3   2      279.34      294.50     41.75 o 
  -9   3   2      155.60      146.06     10.31 o 
  -7   3   2     2271.34     2217.00     29.40 o 
  -5   3   2        2.48        5.87      2.90 o 
  -3   3   2      240.56      213.93      2.98 o 
  -1   3   2     6064.81     5772.42     29.91 o 
   1   3   2    12475.85    12209.92     56.43 o 
   3   3   2     8530.97     9049.21     40.93 o 
   5   3   2      110.89      107.54      7.06 o 
   7   3   2     3251.02     3262.35     38.47 o 
   9   3   2       43.48       46.98     13.06 o 
  11   3   2        6.49       10.26      5.30 o 
 -10   4   2      321.15      325.67     63.47 o 
  -8   4   2      346.67      320.42     10.70 o 
  -6   4   2       32.90       43.74      5.22 o 
  -4   4   2     1912.38     1902.48     12.80 o 
  -2   4   2     2122.61     2062.19     16.75 o 
   0   4   2     1511.69     1420.19      8.77 o 
   2   4   2      553.26      490.97      4.45 o 
   4   4   2        7.35       14.13      2.16 o 
   6   4   2     1851.32     1793.74     34.24 o 
   8   4   2       54.39       67.42     10.78 o 
  10   4   2       30.13       27.22      8.83 o 
 -11   5   2       19.77       14.88     11.89 o 
  -9   5   2       39.83       34.60      8.28 o 
  -7   5   2     1350.40     1270.19     25.95 o 
  -5   5   2        1.68        3.26      1.41 o 
  -3   5   2      561.06      590.37      5.17 o 
  -1   5   2      422.27      376.68      4.28 o 
   1   5   2     5503.27     5442.10     22.08 o 
   3   5   2     2701.87     2750.71     12.71 o 
   5   5   2      146.62      169.29      7.14 o 
   7   5   2       80.54       74.85     11.47 o 
   9   5   2      968.45      959.51     30.03 o 
 -10   6   2       88.46       72.62     15.53 o 
  -8   6   2      430.88      409.33     15.95 o 
  -6   6   2      714.12      694.03     13.28 o 
  -4   6   2      199.78      218.15      4.29 o 
  -2   6   2      117.34      102.94      3.46 o 
   0   6   2     7628.18     7153.67     38.70 o 
   2   6   2     2348.74     2394.06     14.16 o 
   4   6   2      189.00      189.03      9.45 o 
   6   6   2       82.55      125.81     16.48 o 
   8   6   2       42.25       25.51      6.05 o 
  10   6   2        0.23        6.17      5.29 o 
 -11   7   2      191.84      146.78     55.51 o 
  -9   7   2       51.89       52.12      8.97 o 
  -7   7   2       96.01      104.73     11.12 o 
  -5   7   2      575.30      522.58      9.66 o 
  -3   7   2     1168.81     1079.44     10.46 o 
  -1   7   2      584.79      497.52      6.26 o 
   1   7   2     3355.67     3237.93     24.59 o 
   3   7   2     2134.50     2347.45     17.50 o 
   5   7   2       13.21       13.62      3.32 o 
   7   7   2      389.06      296.57     10.61 o 
   9   7   2      216.29      284.26     39.07 o 
 -10   8   2      303.62      292.16     21.90 o 
  -8   8   2       39.65       36.15      5.86 o 
  -6   8   2      214.96      235.49      7.00 o 
  -4   8   2       24.10       28.64      3.59 o 
  -2   8   2     1308.38     1342.87     10.49 o 
   0   8   2       97.00      111.92      6.43 o 
   2   8   2     9250.81     9490.45     92.38 o 
   4   8   2       21.00       21.15      2.74 o 
   6   8   2        7.30        8.81      3.26 o 
   8   8   2      249.46      274.00     15.49 o 
  10   8   2       69.39       62.06     17.24 o 
 -11   9   2      246.00      171.59     64.78 o 
  -9   9   2        0.94        3.84      4.36 o 
  -7   9   2      706.00      660.99     18.63 o 
  -5   9   2        6.55       15.59      2.47 o 
  -3   9   2       69.23       60.13      5.57 o 
  -1   9   2     3419.38     3616.12     25.74 o 
   1   9   2      702.91      662.51      8.75 o 
   3   9   2      161.61      139.58      4.59 o 
   5   9   2      862.26      852.01     16.34 o 
   7   9   2      376.79      357.31     13.23 o 
   9   9   2       11.01       14.58      6.16 o 
 -10  10   2        0.99        3.02      5.25 o 
  -8  10   2      182.31      164.96      8.64 o 
  -6  10   2       62.87       56.48      5.61 o 
  -4  10   2      159.99      154.65      5.75 o 
  -2  10   2      103.54       78.83      8.67 o 
   0  10   2      292.14      309.76     10.28 o 
   2  10   2     1258.25     1133.24     12.67 o 
   4  10   2      448.45      426.30      8.16 o 
   6  10   2       16.12        9.93      3.85 o 
   8  10   2       52.90       40.93      8.52 o 
  10  10   2      448.29      463.61     19.30 o 
  -9  11   2        4.54        9.39      6.49 o 
  -7  11   2      183.76      185.69     15.52 o 
  -5  11   2      188.76      198.21      9.32 o 
  -3  11   2     1105.57     1104.57     18.54 o 
  -1  11   2      721.93      780.28     10.16 o 
   1  11   2     1347.88     1341.42     36.88 o 
   3  11   2      435.74      404.68      8.06 o 
   5  11   2        3.41        2.80      1.30 o 
   7  11   2      111.07       81.17     15.10 o 
   9  11   2      210.82      147.96     23.73 o 
 -10  12   2        6.02        9.58      6.46 o 
  -8  12   2      129.97      144.48     25.62 o 
  -6  12   2       22.57       30.50      5.56 o 
  -4  12   2      181.80      158.19      8.35 o 
  -2  12   2        4.14       20.48      3.27 o 
   0  12   2      214.57      226.54      8.31 o 
   2  12   2        0.84        5.44      2.52 o 
   4  12   2     2161.28     2170.40     37.99 o 
   6  12   2      150.38      148.95     20.80 o 
   8  12   2        3.69        6.09      3.29 o 
  -9  13   2        8.50        5.61      3.36 o 
  -7  13   2      372.38      330.24     10.29 o 
  -5  13   2      550.52      534.30     11.63 o 
  -3  13   2        0.01        3.34      1.67 o 
  -1  13   2     2837.20     3061.52     49.57 o 
   1  13   2     1106.10     1081.67     19.35 o 
   3  13   2     1101.15     1039.91     22.96 o 
   5  13   2       83.78       66.66      7.15 o 
   7  13   2       17.27       16.76      4.85 o 
   9  13   2      315.12      304.48     13.04 o 
 -10  14   2       41.67       26.11      8.54 o 
  -8  14   2        2.99        3.22      3.84 o 
  -6  14   2        9.02       10.86      2.67 o 
  -4  14   2      606.89      560.28     14.08 o 
  -2  14   2      632.65      667.10     12.86 o 
   0  14   2      105.24      108.85     13.26 o 
   2  14   2      474.05      450.14     12.05 o 
   4  14   2      986.21     1009.93     17.15 o 
   6  14   2       17.16       32.29      7.14 o 
   8  14   2        0.07        5.95      4.38 o 
  -9  15   2      100.41      115.19     28.06 o 
  -7  15   2      360.91      393.11     43.72 o 
  -5  15   2       30.82       31.42      5.26 o 
  -3  15   2     1462.67     1480.05     24.20 o 
  -1  15   2       87.84       88.89     11.00 o 
   1  15   2      200.80      190.66     10.69 o 
   3  15   2     1309.60     1318.14     20.69 o 
   5  15   2      567.80      525.58     12.45 o 
   7  15   2        3.88        3.64      3.40 o 
   9  15   2       20.27       21.33     12.71 o 
  -8  16   2       20.58       20.69      7.44 o 
  -6  16   2      135.74      130.54     14.42 o 
  -4  16   2      443.14      430.74     13.76 o 
  -2  16   2      390.18      373.90      9.32 o 
   0  16   2       87.41       74.48      8.43 o 
   2  16   2     1708.04     1732.55     36.21 o 
   4  16   2       38.24       43.70      7.75 o 
   6  16   2      934.88      943.57     29.10 o 
   8  16   2       92.49       73.43     15.64 o 
  -9  17   2       93.41       84.41     21.96 o 
  -7  17   2      114.37      127.30     29.23 o 
  -5  17   2       68.73       59.86      8.43 o 
  -3  17   2      678.14      693.98     14.36 o 
  -1  17   2       72.42       68.84      9.34 o 
   1  17   2      515.33      535.87     12.99 o 
   3  17   2     2286.98     2333.57     45.02 o 
   5  17   2      143.04      144.33     21.57 o 
   7  17   2      778.13      890.45     22.57 o 
  -8  18   2       13.97       11.02      7.84 o 
  -6  18   2      584.50      609.61     23.23 o 
  -4  18   2       11.89       15.09      4.25 o 
  -2  18   2      138.73      131.82     13.89 o 
   0  18   2      431.87      377.77     16.67 o 
   2  18   2     1062.65     1128.47     20.58 o 
   4  18   2       56.98       72.80     12.25 o 
   6  18   2       25.05       29.50      7.03 o 
   8  18   2      359.09      517.57     25.17 o 
  -7  19   2       32.18       26.04      7.53 o 
  -5  19   2      433.86      471.44     19.62 o 
  -3  19   2       31.61       28.53      5.46 o 
  -1  19   2      422.44      395.40     13.91 o 
   1  19   2      234.55      256.99     24.42 o 
   3  19   2        6.27        6.56      3.01 o 
   5  19   2       10.12       12.98      4.24 o 
   7  19   2        0.70        4.15      3.99 o 
  -8  20   2        3.05        7.08      5.32 o 
  -6  20   2      123.80      104.78     19.42 o 
  -4  20   2       10.53       12.05      4.31 o 
  -2  20   2       36.49       34.83      6.07 o 
   0  20   2      222.19      196.49     18.03 o 
   2  20   2        2.39       10.30      4.08 o 
   4  20   2      272.49      273.78     14.93 o 
   6  20   2       28.44       15.61      5.72 o 
  -7  21   2      285.52      269.93     37.84 o 
  -5  21   2      404.62      436.72     16.90 o 
  -3  21   2       48.74       60.07      8.84 o 
  -1  21   2      153.04      176.63     22.17 o 
   1  21   2     1073.78     1099.41     19.80 o 
   3  21   2       17.17       19.18      5.04 o 
   5  21   2      212.70      234.14     33.58 o 
  -6  22   2      431.00      495.29     32.25 o 
  -4  22   2        9.43        9.07      3.44 o 
  -2  22   2      576.75      554.17     14.97 o 
   0  22   2        5.46       10.15      4.08 o 
   2  22   2      197.90      199.18     21.98 o 
   4  22   2        8.88        6.42      3.89 o 
   6  22   2      376.14      432.83     23.10 o 
  -5  23   2        9.29        9.06      5.04 o 
  -3  23   2      237.72      225.78     21.52 o 
  -1  23   2        5.20        5.08      2.80 o 
   1  23   2       68.94       73.68     12.23 o 
   3  23   2       87.68       59.99     11.66 o 
   5  23   2       59.25       52.91     15.58 o 
  -4  24   2       49.03       59.47     13.88 o 
  -2  24   2      191.09      160.11     23.10 o 
   0  24   2      558.20      626.18     17.01 o 
   2  24   2       88.97       74.27     13.48 o 
   4  24   2        9.74       15.16      6.58 o 
  -3  25   2       27.15       22.62      5.21 o 
  -1  25   2       63.13       88.57     11.77 o 
   1  25   2      371.29      344.12     36.36 o 
   3  25   2       20.49       25.65      7.57 o 
  -2  26   2       31.28       24.25     11.79 o 
   0  26   2        0.48        9.03      4.83 o 
   2  26   2        3.92        5.75      3.81 o 
  -1  27   2      144.20      151.64     17.05 o 
  -9   1   3     4089.67     4257.43     31.79 o 
  -7   1   3        0.12        2.39      2.22 o 
  -5   1   3      579.40      633.69      6.76 o 
  -3   1   3     1341.98     1274.46      8.01 o 
  -1   1   3    88213.55    90942.63    468.78 o 
   1   1   3      117.13       90.66      6.31 o 
   3   1   3      300.91      374.78      5.52 o 
   5   1   3       90.43       78.59      4.10 o 
   7   1   3     3221.11     3299.47     43.05 o 
   9   1   3       89.73       82.37     17.26 o 
 -10   2   3       38.71       36.23     12.64 o 
  -8   2   3       15.48       15.22      3.26 o 
  -6   2   3      534.91      524.60      8.47 o 
  -4   2   3      279.67      225.87      3.76 o 
  -2   2   3    20595.88    21232.12     54.40 o 
   0   2   3     3785.97     3556.10     23.98 o 
   2   2   3     4163.95     4127.41     19.88 o 
   4   2   3     4477.48     4853.23     36.36 o 
   6   2   3     3433.25     3371.99     29.59 o 
   8   2   3      167.04      173.15     13.54 o 
  10   2   3      157.46      191.02     16.02 o 
  -9   3   3     1688.54     1773.00     22.75 o 
  -7   3   3       63.17       65.75      7.75 o 
  -5   3   3     2235.12     2155.40     15.88 o 
  -3   3   3       64.63       56.78      5.46 o 
  -1   3   3    10813.68    10627.28     51.59 o 
   1   3   3     1622.36     1659.50     17.31 o 
   3   3   3     9462.44    10610.58     57.83 o 
   5   3   3       31.56       44.72      7.21 o 
   7   3   3      722.57      761.22     13.80 o 
   9   3   3      337.48      317.02     14.86 o 
 -10   4   3       73.60       58.84     13.96 o 
  -8   4   3     1574.52     1617.65     37.57 o 
  -6   4   3      171.17      175.45      9.27 o 
  -4   4   3     3022.80     3228.65     24.41 o 
  -2   4   3      964.97      880.18     11.56 o 
   0   4   3        3.17        4.96      1.12 o 
   2   4   3       20.31       17.75      2.87 o 
   4   4   3       60.23       71.17      8.39 o 
   6   4   3     4412.62     4439.97    130.92 o 
   8   4   3       17.05       14.96      3.81 o 
  10   4   3        9.11        7.50      5.64 o 
 -11   5   3       28.59       26.49     15.26 o 
  -9   5   3        0.24        2.23      1.89 o 
  -7   5   3     1138.17     1143.78     29.06 o 
  -5   5   3     7232.38     8181.83     89.68 o 
  -3   5   3      654.44      645.06      9.03 o 
  -1   5   3     1416.53     1296.06     12.30 o 
   1   5   3      517.00      484.95      8.31 o 
   3   5   3     4438.80     4797.73     27.76 o 
   5   5   3       25.38       24.06      5.40 o 
   7   5   3      484.73      506.31     12.25 o 
   9   5   3       61.36       52.05     16.73 o 
 -10   6   3        7.60        6.06      5.78 o 
  -8   6   3        2.27        2.80      1.72 o 
  -6   6   3     2986.74     3137.03     38.22 o 
  -4   6   3      392.23      411.41      4.40 o 
  -2   6   3      537.39      505.67      7.75 o 
   0   6   3    11185.25    11500.65     39.90 o 
   2   6   3     3754.00     3792.70     18.83 o 
   4   6   3      382.20      434.74      9.90 o 
   6   6   3       54.64       78.96     11.78 o 
   8   6   3      685.11      656.85     14.48 o 
  10   6   3      469.13      474.88     26.64 o 
 -11   7   3        5.78        1.87      6.55 o 
  -9   7   3      533.05      506.70     19.83 o 
  -7   7   3       47.19       49.41      7.97 o 
  -5   7   3     1895.22     2038.00     20.43 o 
  -3   7   3       58.75       62.07      3.97 o 
  -1   7   3       36.01       49.99      4.09 o 
   1   7   3        2.52        3.95      1.50 o 
   3   7   3      121.91      144.50      6.36 o 
   5   7   3      280.58      299.48     10.29 o 
   7   7   3      470.70      339.62     15.14 o 
   9   7   3      233.09      272.19     16.94 o 
 -10   8   3        3.12        2.29      4.97 o 
  -8   8   3      237.79      249.49     14.44 o 
  -6   8   3      691.13      687.48     13.42 o 
  -4   8   3      592.83      552.02      6.32 o 
  -2   8   3       50.17       54.61      5.28 o 
   0   8   3     6741.14     6916.43     39.16 o 
   2   8   3     8532.97     9032.87     73.78 o 
   4   8   3      126.93      128.66      7.35 o 
   6   8   3      141.06      128.92     17.50 o 
   8   8   3      312.03      304.29     16.20 o 
  10   8   3      147.87      239.06     29.67 o 
 -11   9   3        6.21        2.34      6.46 o 
  -9   9   3      138.51      140.56     24.15 o 
  -7   9   3      933.13      976.41     21.48 o 
  -5   9   3      216.77      205.45      9.04 o 
  -3   9   3       28.10       28.75      3.81 o 
  -1   9   3     4873.89     5503.82     75.60 o 
   1   9   3      429.92      426.10      7.78 o 
   3   9   3       34.99       16.75      2.42 o 
   5   9   3       31.37       39.32      7.71 o 
   7   9   3      589.14      503.56     16.78 o 
   9   9   3      112.29      147.73     26.02 o 
 -10  10   3        0.13        3.77      5.59 o 
  -8  10   3      495.98      457.29     18.29 o 
  -6  10   3      619.71      622.51     11.45 o 
  -4  10   3      385.71      391.18      6.65 o 
  -2  10   3     1233.72     1271.21     15.39 o 
   0  10   3      435.56      446.24      8.08 o 
   2  10   3     1860.84     1878.92     16.88 o 
   4  10   3        8.60        9.03      2.45 o 
   6  10   3      592.96      584.40     15.51 o 
   8  10   3       99.36       93.19     18.18 o 
  10  10   3      614.57      728.36     25.37 o 
  -9  11   3      462.53      454.05     36.60 o 
  -7  11   3      880.26      802.22     20.25 o 
  -5  11   3     1203.65     1209.48     15.24 o 
  -3  11   3      104.82       99.30      9.79 o 
  -1  11   3     5798.56     6500.77    120.37 o 
   1  11   3     2892.16     2883.00     29.71 o 
   3  11   3       33.53       32.87      4.49 o 
   5  11   3        1.45        6.78      1.33 o 
   7  11   3      173.86      180.58     25.28 o 
   9  11   3      177.36      175.47     32.69 o 
 -10  12   3      900.98     1019.81     38.42 o 
  -8  12   3      142.06      104.55     23.72 o 
  -6  12   3        0.63        3.50      2.19 o 
  -4  12   3      210.91      199.44      8.15 o 
  -2  12   3       96.86      100.14     10.41 o 
   0  12   3      252.73      268.80      7.92 o 
   2  12   3     1099.73     1087.82     14.63 o 
   4  12   3     2820.59     2752.36     51.60 o 
   6  12   3     1386.53     1175.18     74.18 o 
   8  12   3       49.78       41.78      9.40 o 
  -9  13   3      321.88      342.19     55.37 o 
  -7  13   3       18.31       16.95      4.22 o 
  -5  13   3      359.02      358.53     11.36 o 
  -3  13   3      505.51      485.32     13.79 o 
  -1  13   3       77.66       97.09     12.90 o 
   1  13   3      642.14      633.94     11.75 o 
   3  13   3     7519.50     7708.98    102.44 o 
   5  13   3      231.07      208.68      9.97 o 
   7  13   3      281.58      265.22     16.48 o 
   9  13   3      561.87      688.81     23.53 o 
 -10  14   3       36.50       39.81     11.07 o 
  -8  14   3       49.04       38.72     11.94 o 
  -6  14   3     1254.59     1304.07     19.22 o 
  -4  14   3     3871.52     3998.02     39.53 o 
  -2  14   3     2967.36     3200.83     38.93 o 
   0  14   3       21.74       27.50      4.63 o 
   2  14   3      145.58      158.90     16.71 o 
   4  14   3      626.45      618.92     12.04 o 
   6  14   3      641.93      575.48     22.48 o 
   8  14   3       74.74       80.62     17.02 o 
  -9  15   3        4.21        6.82      6.15 o 
  -7  15   3        2.80        5.96      3.49 o 
  -5  15   3     3503.19     3691.55     44.88 o 
  -3  15   3      673.52      663.10     13.06 o 
  -1  15   3       16.67       21.52      4.90 o 
   1  15   3       13.60       14.15      3.96 o 
   3  15   3     2261.65     2322.06     27.58 o 
   5  15   3      561.60      552.90     17.28 o 
   7  15   3       11.73        9.64      2.91 o 
  -8  16   3       81.22       81.67     19.44 o 
  -4  16   3     1270.56     1263.77     20.26 o 
  -2  16   3        5.34       11.90      4.03 o 
   0  16   3      469.88      461.43     13.55 o 
   2  16   3     2320.72     2441.15     31.40 o 
   4  16   3      769.36      764.74     18.54 o 
   6  16   3        1.88        5.00      3.60 o 
   8  16   3       94.43       80.24     21.79 o 
  -9  17   3        8.49       10.30      4.71 o 
  -7  17   3      115.40      112.58     21.00 o 
  -5  17   3     2493.07     2660.79     25.52 o 
  -3  17   3      309.29      328.65     17.55 o 
  -1  17   3      192.10      173.29     19.50 o 
   1  17   3      614.27      573.16     20.98 o 
   3  17   3       32.10       42.50      9.03 o 
   5  17   3        1.12        7.90      4.47 o 
   7  17   3       80.39       94.21     17.50 o 
  -8  18   3      230.30      266.84     38.43 o 
  -6  18   3      175.79      164.08     27.47 o 
  -4  18   3      208.15      218.34      9.43 o 
  -2  18   3      305.83      326.35     20.15 o 
   0  18   3      486.56      414.25     12.72 o 
   2  18   3     3576.62     3870.46     51.45 o 
   4  18   3      432.20      415.58     15.90 o 
   6  18   3        0.73        6.68      4.22 o 
  -7  19   3      420.76      477.48     25.53 o 
  -5  19   3      609.16      635.93     24.00 o 
  -3  19   3       33.87       38.33      7.34 o 
  -1  19   3      111.15       95.57     11.72 o 
   1  19   3     3683.14     3825.18     40.51 o 
   3  19   3      115.85       99.43     14.41 o 
   5  19   3        0.55        6.10      4.50 o 
   7  19   3      445.01      502.81     21.85 o 
  -6  20   3       29.03       30.09      8.31 o 
  -4  20   3       57.25       61.93      9.58 o 
  -2  20   3     2047.78     2110.05     25.19 o 
   0  20   3      283.47      231.02     23.47 o 
   2  20   3      763.33      739.89     17.57 o 
   4  20   3       52.42       57.85     11.67 o 
   6  20   3        0.32        3.01      3.18 o 
  -7  21   3      755.19      903.49     60.00 o 
  -5  21   3      423.96      423.85     24.65 o 
  -3  21   3      143.58      131.42     19.68 o 
  -1  21   3      266.07      224.43     21.88 o 
   1  21   3        9.50       11.61      3.65 o 
   3  21   3      235.22      243.14     13.07 o 
   5  21   3       37.69       41.77     10.75 o 
  -6  22   3      153.27      141.64     31.94 o 
  -4  22   3        1.12        4.64      3.88 o 
  -2  22   3      359.25      350.06     18.26 o 
   0  22   3      310.74      252.24     22.93 o 
   2  22   3     1049.34     1150.22     23.00 o 
   4  22   3      111.93      127.60     23.23 o 
  -5  23   3        0.18        4.15      3.10 o 
  -3  23   3      168.20      119.24     18.95 o 
  -1  23   3        2.23        9.30      3.78 o 
   1  23   3        9.24       11.83      4.71 o 
   3  23   3      202.48      172.77     24.90 o 
   5  23   3      226.27      286.86     35.95 o 
  -4  24   3       66.15       61.96     13.16 o 
  -2  24   3       19.79       15.87      5.41 o 
   0  24   3      151.06      134.98     20.31 o 
   2  24   3       62.59       50.28     11.32 o 
   4  24   3      144.89      164.58     33.08 o 
  -3  25   3        0.76        8.29      4.97 o 
  -1  25   3      175.78      142.50     23.77 o 
   1  25   3        1.68       14.02      4.00 o 
   3  25   3       19.41       23.53     11.85 o 
  -2  26   3       14.14        9.26      4.33 o 
   0  26   3        7.81        6.28      4.27 o 
   2  26   3       30.35       24.13      8.04 o 
  -8   0   4     4999.33     5426.10     62.93 o 
  -6   0   4      761.98      765.97     16.51 o 
  -4   0   4     9330.61    10114.43     93.14 o 
  -2   0   4    10836.18    11074.63     64.40 o 
   0   0   4    17467.16    17919.04    149.73 o 
   2   0   4      275.52      240.59      6.39 o 
   4   0   4        0.01        7.61      1.84 o 
   6   0   4     1456.73     1426.30     37.49 o 
   8   0   4      634.90      717.52     27.43 o 
  10   0   4      232.53      246.94     60.85 o 
  -9   1   4      127.15      101.86     11.60 o 
  -7   1   4      193.76      205.40      7.54 o 
  -5   1   4      140.74      146.54      4.33 o 
  -3   1   4     1275.95     1415.69     14.95 o 
  -1   1   4       43.59       48.16      4.12 o 
   1   1   4      235.02      223.11      4.14 o 
   3   1   4       29.81       40.49      3.73 o 
   5   1   4     1584.06     1575.15     14.92 o 
   7   1   4      313.35      316.81      9.14 o 
   9   1   4      251.47      204.50     38.80 o 
 -10   2   4       35.59       27.15     13.57 o 
  -8   2   4      981.02     1006.36     19.25 o 
  -6   2   4       59.22       59.74      5.84 o 
  -4   2   4      958.70     1016.58     10.79 o 
  -2   2   4     1536.53     1573.65     19.65 o 
   0   2   4       20.39       21.24      2.38 o 
   2   2   4      101.09      100.12      6.32 o 
   4   2   4      426.92      367.72      5.91 o 
   6   2   4      513.32      470.17     11.86 o 
   8   2   4       85.81       67.63     17.90 o 
  10   2   4      118.18      108.33     24.51 o 
  -9   3   4      293.42      288.85     12.52 o 
  -7   3   4       51.49       44.67      5.45 o 
  -5   3   4      162.68      155.18      3.84 o 
  -3   3   4      625.88      592.43     12.54 o 
  -1   3   4     1120.97     1048.71     10.40 o 
   1   3   4      654.07      675.55      8.61 o 
   3   3   4      493.09      544.11      7.98 o 
   5   3   4       26.99       24.38      4.30 o 
   7   3   4      157.14      151.81      9.58 o 
   9   3   4       47.24       59.38     13.00 o 
 -10   4   4        1.76        4.25      3.99 o 
  -8   4   4      983.69      951.55     21.28 o 
  -6   4   4      499.92      500.55     11.51 o 
  -4   4   4     3841.03     4070.67     37.30 o 
  -2   4   4     2459.55     2313.09     24.25 o 
   0   4   4        0.12        3.30      1.33 o 
   2   4   4     3912.14     3835.82     44.38 o 
   4   4   4      659.93      672.95      8.99 o 
   6   4   4        4.07        7.92      4.21 o 
   8   4   4        2.71        7.44      4.73 o 
  10   4   4       75.33       62.13     16.53 o 
  -9   5   4      166.13      175.51     15.89 o 
  -7   5   4      209.42      193.45      8.54 o 
  -5   5   4       76.99       83.36     11.50 o 
  -3   5   4      337.66      341.68      8.65 o 
  -1   5   4      405.60      420.37      5.68 o 
   1   5   4     4629.83     4772.97     39.28 o 
   3   5   4       90.61      108.00      4.28 o 
   5   5   4      858.12      779.87     15.48 o 
   7   5   4       12.92       21.91      5.04 o 
   9   5   4       98.96      109.10     28.73 o 
 -10   6   4       17.75       15.16      6.40 o 
  -8   6   4      249.20      223.84     18.68 o 
  -6   6   4      448.96      480.35     13.80 o 
  -4   6   4      973.92      901.06     15.84 o 
  -2   6   4        1.89        5.93      1.46 o 
   0   6   4     1003.45      963.98     24.92 o 
   2   6   4       38.06       55.98      5.86 o 
   4   6   4      204.32      171.09      6.28 o 
   6   6   4      132.78      149.19     10.35 o 
   8   6   4       62.75       49.60     11.34 o 
  10   6   4      137.03      140.77     32.39 o 
  -9   7   4        0.84        5.96      4.88 o 
  -7   7   4      140.01      148.45     16.68 o 
  -5   7   4        3.58        7.10      3.02 o 
  -3   7   4      163.78      203.48      4.51 o 
  -1   7   4     1937.43     2007.62     17.58 o 
   1   7   4      154.97      142.30      9.58 o 
   3   7   4       37.99       41.26      4.74 o 
   5   7   4       40.00       43.73      7.91 o 
   7   7   4      267.62      248.95     15.77 o 
   9   7   4      241.48      236.18     36.36 o 
 -10   8   4      298.77      260.69     31.77 o 
  -8   8   4       40.80       44.02      6.93 o 
  -6   8   4     1063.75     1044.15     20.73 o 
  -4   8   4       87.40       72.41     10.27 o 
  -2   8   4      206.10      181.17      6.51 o 
   0   8   4       65.88      106.07      7.82 o 
   2   8   4      520.68      489.22     10.36 o 
   4   8   4       55.90       62.26      5.25 o 
   6   8   4      134.12      150.73     11.34 o 
   8   8   4       20.17       16.75      4.74 o 
 -11   9   4       15.89       13.36      6.52 o 
  -9   9   4      127.80      133.62     32.08 o 
  -7   9   4     1145.35     1207.52     38.36 o 
  -5   9   4      160.88      158.60     14.21 o 
  -3   9   4      253.86      262.14      8.70 o 
  -1   9   4      632.81      666.91     11.18 o 
   1   9   4      764.08      775.26     12.02 o 
   3   9   4      776.30      734.87     14.48 o 
   5   9   4      181.55      180.04     14.37 o 
   7   9   4        0.00        4.88      3.70 o 
   9   9   4      107.03      145.78     33.64 o 
 -10  10   4       25.92        5.99      9.64 o 
  -8  10   4      513.70      489.66     15.25 o 
  -6  10   4      161.38      186.25     16.27 o 
  -4  10   4      328.76      305.75      5.10 o 
  -2  10   4      488.36      478.96      8.07 o 
   0  10   4       54.90       69.09      8.81 o 
   2  10   4     1229.58     1226.15     14.55 o 
   4  10   4      258.72      234.90      6.75 o 
   6  10   4       95.77       63.89     11.08 o 
   8  10   4      147.12      130.14     22.35 o 
  -9  11   4        2.71        6.52      5.95 o 
  -7  11   4       55.58       51.16      9.65 o 
  -5  11   4       57.99       53.33      3.05 o 
  -3  11   4       12.20       12.81      2.22 o 
  -1  11   4       52.39       67.21      8.49 o 
   1  11   4     1469.05     1515.84     18.75 o 
   3  11   4      273.21      254.15     13.33 o 
   5  11   4      168.99      157.75     11.38 o 
   7  11   4       12.57       15.22      5.04 o 
   9  11   4      282.31      311.81     27.62 o 
 -10  12   4        5.86        2.09      5.20 o 
  -8  12   4       40.24       34.18      7.22 o 
  -6  12   4       85.70       90.28     13.83 o 
  -4  12   4      419.49      396.97      9.37 o 
  -2  12   4     1351.15     1419.47     17.52 o 
   0  12   4      935.03      974.06     15.65 o 
   2  12   4      140.10      155.58     14.55 o 
   4  12   4      675.33      681.40     13.04 o 
   6  12   4      446.23      427.24     13.26 o 
   8  12   4       10.13        9.15      4.95 o 
  -9  13   4       95.24       65.18     12.33 o 
  -7  13   4      168.04      173.51     23.64 o 
  -5  13   4        0.13        2.87      2.12 o 
  -3  13   4       12.85       12.00      2.40 o 
  -1  13   4      445.96      459.13     14.36 o 
   1  13   4       29.90       37.86      5.51 o 
   3  13   4        9.99       12.24      3.46 o 
   5  13   4       13.35       11.48      4.65 o 
   7  13   4        1.87        4.45      3.70 o 
   9  13   4      112.86       62.73     17.43 o 
 -10  14   4        5.58        7.22      3.91 o 
  -8  14   4       25.45       38.75      9.20 o 
  -6  14   4     3214.89     3452.76     50.18 o 
  -4  14   4     2024.95     1969.94     62.69 o 
  -2  14   4       19.50       20.10      4.45 o 
   0  14   4      593.91      594.80     13.02 o 
   2  14   4      756.48      777.34     16.04 o 
   4  14   4       21.56       21.78      4.15 o 
   6  14   4       65.54       82.78     15.59 o 
   8  14   4        0.65        4.45      2.61 o 
  -9  15   4       71.82       73.85     20.07 o 
  -7  15   4       11.54        8.77      5.29 o 
  -5  15   4      247.98      260.14      9.91 o 
  -3  15   4      990.11      994.84     20.54 o 
  -1  15   4      122.79      138.27     15.52 o 
   1  15   4      625.59      629.12     14.52 o 
   3  15   4     2855.64     2895.94     30.01 o 
   5  15   4       13.67        9.33      4.03 o 
   7  15   4      209.95      212.91     29.86 o 
  -8  16   4      254.40      257.29     31.61 o 
  -6  16   4      262.13      288.87     29.36 o 
  -4  16   4      720.19      698.76     19.20 o 
  -2  16   4       87.86      113.08     13.82 o 
   0  16   4      238.78      243.29     17.60 o 
   2  16   4     8635.37     8901.10     66.95 o 
   4  16   4      372.44      350.53     11.69 o 
   6  16   4        2.82        5.22      3.71 o 
   8  16   4        3.82        4.73      5.26 o 
  -9  17   4       28.40       36.79     19.10 o 
  -7  17   4      295.69      284.25     13.88 o 
  -5  17   4       81.00       79.56     15.23 o 
  -3  17   4      356.91      381.59     19.87 o 
  -1  17   4       38.50       36.10      6.03 o 
   1  17   4      286.01      302.82     12.80 o 
   3  17   4      699.91      717.96     17.79 o 
   5  17   4      168.79      174.14     25.33 o 
   7  17   4      170.07      190.23     21.63 o 
  -8  18   4      134.74      144.11     30.33 o 
  -6  18   4      285.97      284.02     12.62 o 
  -4  18   4      163.01      157.05     19.09 o 
  -2  18   4      110.95      122.26     12.69 o 
   0  18   4        0.00        3.01      2.90 o 
   2  18   4      214.32      217.59     19.11 o 
   4  18   4      240.94      243.21     26.15 o 
   6  18   4        4.34        6.40      4.50 o 
  -7  19   4       31.48       19.52      8.94 o 
  -5  19   4       79.42       82.23     13.32 o 
  -3  19   4       47.28       43.03      7.55 o 
  -1  19   4      322.78      303.24     14.69 o 
   1  19   4      306.63      281.44     24.62 o 
   3  19   4      101.55       83.51     12.65 o 
   5  19   4       63.20       80.18     17.96 o 
   7  19   4      123.07      133.87     40.42 o 
  -6  20   4       17.63       19.89      9.66 o 
  -4  20   4       68.04       66.18     12.39 o 
  -2  20   4      447.23      400.19     17.96 o 
   0  20   4      531.68      506.75     12.26 o 
   2  20   4      211.04      206.04     21.40 o 
   4  20   4       27.41       23.65     11.92 o 
   6  20   4       89.56       97.25     23.98 o 
  -7  21   4     1086.49     1291.08     41.63 o 
  -5  21   4       58.60       66.44     11.22 o 
  -3  21   4      250.21      239.24     15.63 o 
  -1  21   4       18.04       15.09      4.56 o 
   1  21   4        5.57        5.83      3.32 o 
   3  21   4       68.50       70.31     10.52 o 
   5  21   4      718.67      874.93     49.06 o 
  -6  22   4      104.45       78.39     16.23 o 
  -4  22   4       11.85       14.15      5.50 o 
  -2  22   4        3.13       15.61      4.85 o 
   0  22   4       32.21       41.13      7.50 o 
   2  22   4      216.41      179.28     23.58 o 
   4  22   4        5.22       14.79      6.23 o 
  -5  23   4        1.86        3.65      4.84 o 
  -3  23   4      287.25      308.19     34.01 o 
  -1  23   4      336.31      359.07     15.19 o 
   1  23   4       18.65       11.89      3.79 o 
   3  23   4       36.99       43.04      9.78 o 
  -4  24   4        0.17        7.74      5.03 o 
  -2  24   4      135.86      146.55     20.62 o 
   0  24   4       12.81       12.76      6.23 o 
   2  24   4       27.40       27.27      6.06 o 
  -3  25   4       69.66       37.86     15.56 o 
  -1  25   4       15.81       17.36      4.67 o 
   1  25   4        0.75        3.53      3.05 o 
   0  26   4       17.70        9.85      5.80 o 
  -9   1   5       18.69       19.92      7.18 o 
  -7   1   5        9.22        7.59      2.72 o 
  -5   1   5      313.30      277.85      6.28 o 
  -3   1   5     1062.97     1120.36     10.74 o 
  -1   1   5      263.64      253.86      5.68 o 
   1   1   5     5852.36     5915.71     49.22 o 
   3   1   5      554.29      581.17      7.47 o 
   5   1   5      502.41      496.93     10.40 o 
   7   1   5       15.80       16.94      6.75 o 
   9   1   5      490.15      639.18     22.31 o 
 -10   2   5      228.81      244.58     29.52 o 
  -8   2   5     1062.52     1029.05     30.91 o 
  -6   2   5      147.93      147.95      7.88 o 
  -4   2   5     1955.60     2080.97     10.23 o 
  -2   2   5     1815.28     1762.45     14.13 o 
   0   2   5     1745.08     1759.56     19.92 o 
   2   2   5      390.98      403.39      6.79 o 
   4   2   5       79.52       84.86      8.25 o 
   6   2   5      613.26      615.66     12.86 o 
   8   2   5       79.40       74.53     15.13 o 
  -9   3   5       40.98       39.20      8.20 o 
  -7   3   5       20.57       13.57      3.04 o 
  -5   3   5       17.14       24.70      4.31 o 
  -3   3   5     2449.89     2569.54     16.99 o 
  -1   3   5      734.90      711.23     14.92 o 
   1   3   5     1678.19     1660.76     16.75 o 
   3   3   5       50.11       53.14      5.84 o 
   5   3   5     2051.26     2022.82     24.09 o 
   7   3   5       71.91       76.12     14.19 o 
   9   3   5      295.94      262.43     44.58 o 
 -10   4   5       22.65       29.67     12.82 o 
  -8   4   5        8.51        4.96      3.48 o 
  -6   4   5       91.08      108.64     14.00 o 
  -4   4   5       56.56       83.65     10.37 o 
  -2   4   5     7081.82     7619.69     47.69 o 
   0   4   5       26.15       35.28      4.33 o 
   2   4   5      106.11      112.63      9.37 o 
   4   4   5      319.11      276.28      6.17 o 
   6   4   5      898.70      829.09     18.97 o 
   8   4   5      414.58      398.27     15.65 o 
  -9   5   5        3.48        8.14      4.39 o 
  -7   5   5      153.07      173.61     19.73 o 
  -5   5   5      242.99      269.22     13.24 o 
  -3   5   5        5.31        3.85      1.11 o 
  -1   5   5     1031.80     1084.99     24.50 o 
   1   5   5      298.37      319.37      8.67 o 
   3   5   5       70.05       65.35      6.43 o 
   5   5   5     3077.41     3240.07     38.00 o 
   7   5   5      271.30      249.71     12.11 o 
   9   5   5      270.85      298.49     14.95 o 
 -10   6   5      143.60       86.96     26.21 o 
  -8   6   5      459.99      484.41     21.15 o 
  -6   6   5        2.27        7.60      4.15 o 
  -4   6   5      614.13      574.80     12.00 o 
  -2   6   5       27.28       28.72      3.83 o 
   0   6   5      668.19      598.88     11.26 o 
   2   6   5      100.45      111.23      8.37 o 
   4   6   5      274.56      272.21     11.39 o 
   6   6   5     1916.74     1781.84     33.39 o 
   8   6   5      223.93      195.06     14.92 o 
 -11   7   5       69.69       34.64     24.06 o 
  -9   7   5        0.78       10.63      3.90 o 
  -7   7   5      612.09      620.08     17.75 o 
  -5   7   5       84.00       86.44      9.03 o 
  -3   7   5      434.56      438.12      9.05 o 
  -1   7   5     3406.33     3535.60     30.99 o 
   1   7   5     1437.84     1391.81     15.56 o 
   3   7   5       10.04        6.92      1.95 o 
   5   7   5      863.27      813.10     20.24 o 
   7   7   5       85.46       78.52     16.71 o 
   9   7   5       94.48       71.52     21.48 o 
 -10   8   5        7.12        5.63      4.70 o 
  -8   8   5      100.58       93.71     13.13 o 
  -6   8   5      598.92      642.72     14.39 o 
  -4   8   5     1650.24     1627.55     26.35 o 
  -2   8   5      182.39      185.41      8.15 o 
   0   8   5      228.55      265.95     10.12 o 
   2   8   5     1691.54     1618.13     15.52 o 
   4   8   5      126.47      114.20      5.29 o 
   6   8   5      131.28      126.38     17.56 o 
   8   8   5       17.38       26.87      9.18 o 
  -9   9   5      264.68      209.30     30.40 o 
  -7   9   5      104.11      106.17     17.77 o 
  -5   9   5       99.02      108.99     14.71 o 
  -3   9   5      745.75      716.42     19.37 o 
  -1   9   5     1068.10     1030.63     17.05 o 
   1   9   5     2141.51     2244.34     23.43 o 
   3   9   5      266.84      239.42      7.88 o 
   5   9   5      549.43      520.75     15.93 o 
   7   9   5        8.90        9.27      4.22 o 
   9   9   5       54.98       50.88     16.45 o 
 -10  10   5       67.34       58.55     18.14 o 
  -8  10   5       42.39       33.87      7.66 o 
  -6  10   5       50.38       60.72     10.94 o 
  -4  10   5      521.10      521.95     14.47 o 
  -2  10   5     1044.86     1081.68     19.19 o 
   0  10   5      169.04      181.27     14.25 o 
   2  10   5     1231.98     1253.02     20.83 o 
   4  10   5      141.71      141.62      9.87 o 
   6  10   5      184.69      189.89     19.19 o 
   8  10   5       32.68       39.76     12.59 o 
  -9  11   5        4.63        7.14      5.16 o 
  -7  11   5      691.49      736.98     24.83 o 
  -5  11   5       99.58      119.63     18.37 o 
  -3  11   5       44.68       27.58      3.73 o 
  -1  11   5      292.69      275.62      9.58 o 
   1  11   5     1225.15     1161.53     18.52 o 
   3  11   5     7466.60     7748.97     80.33 o 
   5  11   5      156.87      147.88     19.61 o 
   7  11   5      135.43      109.89     20.53 o 
 -10  12   5      121.02       79.21     20.34 o 
  -8  12   5      295.01      290.45     27.68 o 
  -6  12   5       12.36       17.38      4.63 o 
  -4  12   5      409.73      367.24     11.73 o 
  -2  12   5      477.40      516.61      9.53 o 
   0  12   5       90.88       83.34     10.20 o 
   2  12   5      930.76      931.32     15.44 o 
   4  12   5      816.89      767.13     16.18 o 
   6  12   5       90.53      104.67     14.64 o 
   8  12   5       11.87       14.54      4.68 o 
  -9  13   5        5.25       11.24      5.55 o 
  -7  13   5      105.25       99.85     13.94 o 
  -5  13   5     4945.58     5277.45     95.09 o 
  -3  13   5       19.72       18.34      3.21 o 
  -1  13   5        0.01        4.12      2.66 o 
   1  13   5      482.65      447.60     15.50 o 
   3  13   5        7.65       13.25      3.81 o 
   5  13   5        4.93        3.74      3.61 o 
   7  13   5       13.03       17.57      5.42 o 
  -8  14   5      259.35      272.29     15.94 o 
  -6  14   5      658.26      666.85     20.86 o 
  -4  14   5      136.61      128.45      6.62 o 
  -2  14   5        4.05       10.90      2.98 o 
   0  14   5      170.32      174.86     14.08 o 
   2  14   5      147.12      165.23     15.11 o 
   4  14   5       66.44       70.23     10.16 o 
   6  14   5        3.58        4.77      3.76 o 
   8  14   5        1.27        7.43      3.37 o 
  -9  15   5      116.48      105.49     27.25 o 
  -7  15   5       36.63       30.68      7.42 o 
  -5  15   5      114.52      125.65     17.14 o 
  -3  15   5       97.72      116.23     12.96 o 
  -1  15   5      715.48      724.88     14.17 o 
   1  15   5        2.12        6.90      4.19 o 
   3  15   5      316.89      287.04     23.91 o 
   5  15   5      483.21      486.44     18.59 o 
   7  15   5      131.78      189.55     29.04 o 
  -8  16   5        4.95        8.31      5.38 o 
  -6  16   5       50.43       48.48      9.82 o 
  -4  16   5      191.02      178.32     10.11 o 
  -2  16   5       36.61       43.48      7.02 o 
   0  16   5        6.39        3.47      2.86 o 
   2  16   5        2.31        8.71      4.16 o 
   4  16   5      101.82      100.81     15.13 o 
   6  16   5      125.49      141.19     24.71 o 
  -7  17   5      322.20      330.42     18.50 o 
  -5  17   5      560.89      568.36     23.30 o 
  -3  17   5       19.83       15.50      4.69 o 
  -1  17   5      460.52      425.77     16.64 o 
   1  17   5      692.97      717.03     20.16 o 
   3  17   5       67.25       65.66     10.28 o 
   5  17   5       73.50       47.65     11.91 o 
   7  17   5      164.26      155.66     32.63 o 
  -8  18   5       18.00       29.68     14.67 o 
  -6  18   5      479.12      519.46     21.42 o 
  -4  18   5       10.80       14.35      5.35 o 
  -2  18   5        6.95        6.79      3.07 o 
   0  18   5      186.73      205.08     18.30 o 
   2  18   5      380.61      359.01     14.68 o 
   4  18   5      369.11      316.17     24.25 o 
   6  18   5      336.19      365.21     17.03 o 
  -7  19   5      525.37      511.99     31.71 o 
  -5  19   5     1193.60     1283.52     23.38 o 
  -3  19   5       75.31       71.92     12.30 o 
  -1  19   5       72.73       57.08      9.44 o 
   1  19   5      270.53      310.96     14.61 o 
   3  19   5      719.35      700.02     18.37 o 
   5  19   5        5.21       13.93      5.76 o 
  -6  20   5        6.65       10.83      5.62 o 
  -4  20   5        0.04        5.36      4.80 o 
  -2  20   5      508.98      470.97     23.47 o 
   0  20   5      383.83      406.96     16.88 o 
   2  20   5       21.51       28.37      5.29 o 
   4  20   5      154.04      111.02     21.64 o 
  -5  21   5       92.34       72.87     13.98 o 
  -3  21   5      100.20      108.61     15.08 o 
  -1  21   5       25.27       30.87      6.29 o 
   1  21   5      398.94      403.13     20.38 o 
   3  21   5       89.79       59.99     14.06 o 
   5  21   5       43.73       40.78     13.71 o 
  -6  22   5       37.64       23.32     12.20 o 
  -4  22   5       94.95      100.68     19.09 o 
  -2  22   5      158.90      167.07     21.30 o 
   0  22   5      270.24      216.53     22.56 o 
   2  22   5       73.77       47.93      9.99 o 
   4  22   5        0.33        4.97      4.29 o 
  -5  23   5      139.51      144.35     29.76 o 
  -3  23   5      574.04      604.99     24.67 o 
  -1  23   5        0.23        7.01      3.70 o 
   1  23   5       13.12       10.38      4.28 o 
   3  23   5      276.36      276.22     41.75 o 
  -4  24   5       67.37       63.74     13.69 o 
  -2  24   5        8.22        8.99      4.53 o 
   0  24   5       63.17       47.81     11.42 o 
   2  24   5        9.51       10.38      4.42 o 
  -1  25   5       29.30       29.39      9.56 o 
   1  25   5        0.78        6.69      4.55 o 
 -10   0   6     2379.51     2668.93     56.73 o 
  -8   0   6       99.51      100.63     28.74 o 
  -6   0   6     1801.50     1735.47     20.46 o 
  -4   0   6      390.97      328.84     11.21 o 
  -2   0   6     9724.07    10770.49    144.69 o 
   0   0   6      456.25      455.45     12.01 o 
   2   0   6     1958.41     1947.86     35.21 o 
   4   0   6      202.35      215.37     12.65 o 
   6   0   6      397.52      402.42     14.53 o 
   8   0   6     1086.91     1189.79     46.81 o 
  -9   1   6       11.19        5.29      4.02 o 
  -7   1   6      268.96      218.53      7.99 o 
  -5   1   6      993.55     1003.02     18.70 o 
  -3   1   6     1383.16     1502.90     18.04 o 
  -1   1   6     2680.69     2881.54     31.33 o 
   1   1   6       19.80       19.39      3.48 o 
   3   1   6      230.62      238.55      8.90 o 
   5   1   6     2710.34     2763.34     35.20 o 
   7   1   6        0.04        5.79      4.16 o 
   9   1   6       47.58       39.90     11.27 o 
 -10   2   6     2367.61     2657.87     64.92 o 
  -8   2   6       40.76       32.38      6.84 o 
  -6   2   6      453.41      473.03     11.81 o 
  -4   2   6      333.32      364.24      7.50 o 
  -2   2   6     8195.68     8399.90     83.13 o 
   0   2   6      173.16      210.50      9.40 o 
   2   2   6     2871.33     3129.91     30.93 o 
   4   2   6      115.58      120.88      8.51 o 
   6   2   6     1244.04     1262.53     21.73 o 
   8   2   6       76.85       69.21     20.40 o 
  -9   3   6      208.95      186.27     34.29 o 
  -7   3   6        6.11       12.97      5.32 o 
  -5   3   6      747.87      726.65     16.11 o 
  -3   3   6     8085.86     8169.38    130.30 o 
  -1   3   6      484.28      446.66      9.17 o 
   1   3   6     1695.18     1688.70     18.68 o 
   3   3   6     2813.33     2823.16     58.44 o 
   5   3   6     1714.71     1755.61     19.35 o 
   7   3   6       64.65       67.46     13.53 o 
   9   3   6        4.11       12.09      7.97 o 
 -10   4   6      179.56      128.64     21.94 o 
  -8   4   6        2.54        8.90      3.90 o 
  -6   4   6      951.80     1029.56     21.34 o 
  -4   4   6      381.31      380.20     24.24 o 
  -2   4   6     6277.86     6393.56     40.85 o 
   0   4   6      604.60      634.08     10.28 o 
   2   4   6      258.70      298.59      8.08 o 
   4   4   6        0.61        5.48      2.12 o 
   6   4   6      360.92      397.88     32.05 o 
   8   4   6      397.22      406.95     20.25 o 
 -11   5   6      495.27      589.93     39.13 o 
  -9   5   6      111.13       90.93     15.74 o 
  -7   5   6      225.79      207.47     16.00 o 
  -5   5   6      310.34      340.72     15.65 o 
  -3   5   6      200.40      198.94      7.44 o 
  -1   5   6      626.71      637.64     13.68 o 
   1   5   6      913.45      820.03     12.80 o 
   3   5   6      400.04      384.61      9.24 o 
   5   5   6     1378.30     1303.07     34.78 o 
   7   5   6       50.90       46.36     12.07 o 
   9   5   6       11.69       10.45      6.79 o 
 -10   6   6       94.03       50.83     18.82 o 
  -8   6   6       56.62       46.59      9.35 o 
  -6   6   6     1500.81     1517.04     28.44 o 
  -4   6   6      111.42       97.06     15.38 o 
  -2   6   6      612.87      582.54     10.92 o 
   0   6   6      149.24      161.31     15.02 o 
   2   6   6      478.13      474.63     10.89 o 
   4   6   6     1848.73     1811.89     36.30 o 
   6   6   6      103.16      135.44     18.66 o 
   8   6   6       29.07       34.76      8.77 o 
  -9   7   6      544.81      603.02     16.85 o 
  -7   7   6      256.81      277.05     21.79 o 
  -5   7   6      302.25      305.30     23.07 o 
  -3   7   6      237.76      283.05     13.01 o 
  -1   7   6      240.76      267.40     10.74 o 
   1   7   6     2954.51     3051.57     40.14 o 
   3   7   6      105.03       99.78     10.30 o 
   5   7   6      643.67      608.40     15.63 o 
   7   7   6       11.48       16.12      6.02 o 
   9   7   6      261.83      318.57     35.10 o 
 -10   8   6       98.23       88.37     24.43 o 
  -8   8   6        2.68        8.37      3.81 o 
  -6   8   6     1444.51     1539.40     25.49 o 
  -4   8   6      539.40      499.29     72.78 o 
  -2   8   6     3528.02     3733.01     60.64 o 
   0   8   6      473.80      468.65     12.40 o 
   2   8   6      139.96      178.98     19.34 o 
   4   8   6      286.76      245.09     10.78 o 
   6   8   6      458.97      418.61     14.75 o 
   8   8   6       58.18       56.78     13.78 o 
  -9   9   6      655.34      624.85     27.42 o 
  -7   9   6       41.71       36.05      9.24 o 
  -5   9   6       13.72       12.52      4.71 o 
  -3   9   6       91.83       73.29      6.64 o 
  -1   9   6       21.56       24.02      3.67 o 
   1   9   6      729.15      746.06     14.79 o 
   3   9   6      447.20      431.41     11.24 o 
   5   9   6       14.69       15.68      3.84 o 
   7   9   6      210.11      201.10     12.54 o 
 -10  10   6      521.99      496.37     33.23 o 
  -8  10   6       33.71       31.47      7.26 o 
  -6  10   6     1286.18     1355.96     28.67 o 
  -4  10   6        0.09        7.36      4.86 o 
  -2  10   6      206.71      221.48      9.00 o 
   0  10   6        0.17        3.02      2.98 o 
   2  10   6        1.53        4.91      2.47 o 
   4  10   6       70.24       77.43     10.63 o 
   6  10   6      505.67      489.29     17.42 o 
   8  10   6      174.92      242.69     37.30 o 
  -9  11   6      137.83      110.74     25.98 o 
  -7  11   6      312.83      330.13     13.38 o 
  -5  11   6      111.29       97.79     14.41 o 
  -3  11   6     1058.72     1098.89     21.72 o 
  -1  11   6      635.14      643.66     14.94 o 
   1  11   6      160.85      179.98     16.73 o 
   3  11   6     2999.55     3035.69     38.13 o 
   5  11   6        2.56        6.88      4.36 o 
   7  11   6       58.57       47.90      9.86 o 
 -10  12   6      117.47       71.18     21.84 o 
  -8  12   6       40.10       31.80      6.75 o 
  -6  12   6     1151.73     1282.77     24.75 o 
  -4  12   6      745.23      781.43     18.17 o 
  -2  12   6      493.32      530.40      9.88 o 
   0  12   6      181.01      186.72     13.87 o 
   2  12   6     2554.21     2605.11     35.41 o 
   4  12   6      188.07      188.99     15.34 o 
   6  12   6        4.08        3.28      3.71 o 
   8  12   6        4.21        5.79      5.56 o 
  -9  13   6       43.76       49.52     14.14 o 
  -7  13   6      100.56      109.43     14.89 o 
  -5  13   6     2757.25     2896.18     45.86 o 
  -3  13   6      553.00      550.90     14.40 o 
  -1  13   6       13.09       12.93      3.47 o 
   1  13   6       84.73       90.11     12.01 o 
   3  13   6     1143.35     1135.36     21.37 o 
   5  13   6      832.09      804.31     23.61 o 
   7  13   6       10.68       12.12      5.56 o 
  -8  14   6       16.83       27.19      7.62 o 
  -6  14   6       24.02       19.42      5.53 o 
  -4  14   6       77.48       90.53     15.18 o 
  -2  14   6      239.25      228.83     19.16 o 
   0  14   6      140.46      152.64     15.45 o 
   2  14   6     3688.00     3771.86     86.38 o 
   4  14   6      865.98      853.60     20.29 o 
   6  14   6      218.80      216.62     25.20 o 
  -9  15   6      188.09      160.41     28.40 o 
  -7  15   6     2213.33     2396.77     64.79 o 
  -5  15   6     1554.33     1608.79     79.67 o 
  -3  15   6      229.19      219.93     15.17 o 
  -1  15   6       61.89       59.97      8.66 o 
   1  15   6      138.64      156.47     14.36 o 
   3  15   6       43.91       41.33      7.25 o 
   5  15   6       31.34       25.52      6.98 o 
   7  15   6      939.81     1113.21     27.85 o 
  -8  16   6      127.25      107.99     22.37 o 
  -6  16   6     3729.40     4063.55     95.85 o 
  -4  16   6     1045.70     1159.85     23.39 o 
  -2  16   6      106.99      103.28     13.87 o 
   0  16   6      427.70      434.47     14.53 o 
   2  16   6      539.57      515.54     15.82 o 
   4  16   6       79.36       88.85     16.01 o 
   6  16   6      373.50      371.76     18.67 o 
  -7  17   6      355.04      392.77     27.60 o 
  -5  17   6       81.42       87.64     14.72 o 
  -3  17   6        2.39        4.61      2.59 o 
  -1  17   6     2217.23     2247.82     33.75 o 
   1  17   6     3393.00     3662.85     47.13 o 
   3  17   6        3.11        6.62      4.22 o 
   5  17   6       15.82       13.64      7.02 o 
  -8  18   6      539.73      631.48     90.05 o 
  -6  18   6        4.17       10.13      5.37 o 
  -4  18   6      219.40      246.78     19.62 o 
  -2  18   6       23.69       17.68      5.15 o 
   0  18   6     1433.40     1459.93     23.48 o 
   2  18   6      204.34      204.78     23.27 o 
   4  18   6      112.96       87.62     12.58 o 
   6  18   6      152.86      142.64     26.28 o 
  -7  19   6      336.49      278.40     30.72 o 
  -5  19   6      139.50      141.29     22.66 o 
  -3  19   6      188.64      196.17     24.96 o 
  -1  19   6      237.25      213.05     21.17 o 
   1  19   6      904.26      930.99     20.65 o 
   3  19   6      588.25      546.60     47.18 o 
   5  19   6        2.95       14.34      7.84 o 
  -6  20   6      175.94      161.33     24.76 o 
  -4  20   6       88.82       82.94     11.65 o 
  -2  20   6      110.99       90.06     12.57 o 
   0  20   6     1020.04     1056.33     20.01 o 
   2  20   6       44.44       32.17      8.55 o 
   4  20   6      497.75      507.53     55.40 o 
  -5  21   6      335.32      320.95     26.17 o 
  -3  21   6      167.31      169.87     22.67 o 
  -1  21   6      126.50      130.80     22.40 o 
   1  21   6      147.46      137.90     18.56 o 
   3  21   6      542.41      523.07     23.36 o 
  -4  22   6      201.92      163.04     23.59 o 
  -2  22   6        2.33        5.95      4.13 o 
   0  22   6      182.46      146.43     21.74 o 
   2  22   6      212.34      188.24     27.48 o 
  -3  23   6      416.59      415.32     21.00 o 
  -1  23   6      130.53       77.62     16.73 o 
   1  23   6      159.61      130.67     22.74 o 
  -2  24   6        0.38        7.54      4.10 o 
   0  24   6      110.83      105.58     18.65 o 
 -11   1   7       29.40       20.88      9.83 o 
  -9   1   7     1809.56     2005.66     35.68 o 
  -7   1   7       72.88       65.62      7.58 o 
  -5   1   7      315.65      318.14     22.66 o 
  -3   1   7     2053.49     2122.19     42.44 o 
  -1   1   7      687.70      700.95     12.31 o 
   1   1   7      273.72      258.52     10.25 o 
   3   1   7      212.71      203.52     11.01 o 
   5   1   7       11.68       12.48      2.47 o 
   7   1   7        0.00        7.39      4.17 o 
 -10   2   7       69.04       71.53     21.83 o 
  -8   2   7      360.36      302.16     32.90 o 
  -6   2   7      627.61      640.34     17.64 o 
  -4   2   7       69.45       65.33      5.65 o 
  -2   2   7     4545.37     4538.04     40.07 o 
   0   2   7     1282.69     1407.13     18.06 o 
   2   2   7      994.80      938.30     15.96 o 
   4   2   7      181.78      186.55     10.51 o 
   6   2   7        1.63        3.96      3.18 o 
   8   2   7       72.64       78.47     23.03 o 
 -11   3   7       77.65       50.36     24.99 o 
  -9   3   7        2.91       12.45      8.21 o 
  -7   3   7      207.48      185.82     13.10 o 
  -5   3   7      164.02      162.71     13.88 o 
  -3   3   7      118.37       90.94      6.76 o 
  -1   3   7        5.50        9.68      3.44 o 
   1   3   7      315.04      360.91     12.89 o 
   3   3   7      435.48      460.05     16.66 o 
   5   3   7     1716.80     1708.47     21.60 o 
   7   3   7      229.82      226.29     34.74 o 
 -10   4   7       54.04       50.42     14.18 o 
  -8   4   7      351.01      285.72     15.33 o 
  -6   4   7       20.62       16.55      4.55 o 
  -4   4   7       17.37       15.06      2.21 o 
  -2   4   7      107.72      128.30      6.55 o 
   0   4   7     1073.26     1143.97     15.45 o 
   2   4   7       61.50       73.48     10.33 o 
   4   4   7      336.91      327.19     11.51 o 
   6   4   7     1135.42     1150.18     18.91 o 
   8   4   7      118.74      118.92     26.56 o 
  -9   5   7       47.81       52.52     11.91 o 
  -7   5   7       49.69       49.89     10.82 o 
  -5   5   7     1691.92     1736.38     27.63 o 
  -3   5   7        1.38        2.05      1.23 o 
  -1   5   7      183.41      192.57     12.67 o 
   1   5   7      787.59      807.10     14.66 o 
   3   5   7      197.35      196.81     13.57 o 
   5   5   7       22.16       17.13      5.17 o 
   7   5   7       91.96       73.27     16.57 o 
 -10   6   7       63.26       73.18     19.88 o 
  -8   6   7       56.71       59.51     10.76 o 
  -6   6   7      608.68      590.63     23.11 o 
  -4   6   7     1087.01     1093.36     22.84 o 
  -2   6   7      185.69      177.47     12.19 o 
   0   6   7       60.81       63.38      8.78 o 
   2   6   7        3.86        4.08      3.10 o 
   4   6   7     2646.12     2756.00     37.45 o 
   6   6   7        8.81        2.20      3.06 o 
   8   6   7      228.29      205.36     44.90 o 
  -9   7   7       27.03       43.78     10.61 o 
  -7   7   7       39.20       50.53      9.59 o 
  -5   7   7       10.05       13.04      5.12 o 
  -3   7   7      224.31      213.57      5.55 o 
  -1   7   7       77.86       78.15     11.25 o 
   1   7   7      457.84      478.42     10.25 o 
   3   7   7       39.12       46.04      5.87 o 
   5   7   7      426.39      383.07     14.53 o 
   7   7   7       42.81       62.98     14.88 o 
 -10   8   7       18.46       24.15     13.39 o 
  -8   8   7      134.95      130.50     20.70 o 
  -6   8   7       91.20      116.84     14.90 o 
  -4   8   7     1427.48     1461.66     26.97 o 
  -2   8   7        0.18        2.88      1.67 o 
   0   8   7       59.24       74.43     11.27 o 
   2   8   7      944.20      989.52     17.06 o 
   4   8   7      520.92      493.26     16.97 o 
   6   8   7      114.38       96.12     18.86 o 
   8   8   7        6.88        9.16      4.66 o 
  -9   9   7       41.84       38.79      8.24 o 
  -7   9   7        1.03        3.78      4.00 o 
  -5   9   7        0.49        2.85      4.04 o 
  -3   9   7      689.94      715.42     21.25 o 
  -1   9   7      447.41      526.03     11.58 o 
   1   9   7        0.11        5.14      3.46 o 
   3   9   7       68.11       58.30      7.86 o 
   5   9   7       15.72       20.19      5.95 o 
   7   9   7       16.67       10.46      5.30 o 
 -10  10   7       35.41       50.18     21.44 o 
  -8  10   7      134.69      127.81     16.61 o 
  -6  10   7       12.79       16.18      5.83 o 
  -4  10   7      229.76      238.73     22.35 o 
  -2  10   7     1280.99     1328.46     28.55 o 
   0  10   7       37.18       32.66      5.19 o 
   2  10   7      318.13      304.65     14.50 o 
   4  10   7       36.04       31.38      5.09 o 
   6  10   7        0.25        5.23      2.93 o 
  -9  11   7       90.12       67.90     16.06 o 
  -7  11   7       17.68       19.14      6.74 o 
  -5  11   7      837.43      870.21     25.95 o 
  -3  11   7       78.65       87.14     11.60 o 
  -1  11   7      126.77      127.08     12.74 o 
   1  11   7       25.78       22.45      4.30 o 
   3  11   7      245.57      228.37     14.09 o 
   5  11   7        0.05        4.68      3.88 o 
   7  11   7      152.49      130.34     23.97 o 
  -8  12   7      151.98      188.13     24.85 o 
  -6  12   7       49.96       49.96      9.53 o 
  -4  12   7      206.84      233.57     24.31 o 
  -2  12   7      718.55      694.81     16.20 o 
   0  12   7      187.20      159.58     20.33 o 
   2  12   7      548.17      565.55     14.90 o 
   4  12   7        0.02        4.19      3.08 o 
   6  12   7      107.78       98.65     23.37 o 
  -9  13   7       38.17       32.53      9.35 o 
  -7  13   7      183.80      175.04     24.26 o 
  -5  13   7     1783.25     1964.78     32.67 o 
  -3  13   7       18.21       23.55      4.62 o 
  -1  13   7      100.28      106.69     14.75 o 
   1  13   7       90.11       86.45     12.37 o 
   3  13   7       95.81       81.27     10.18 o 
   5  13   7       18.41       13.34      4.24 o 
   7  13   7       30.94       26.35      7.47 o 
  -8  14   7      136.46      128.66     36.45 o 
  -6  14   7      388.84      428.62     28.19 o 
  -4  14   7      106.19      119.85     17.59 o 
  -2  14   7      112.63      133.40     16.27 o 
   0  14   7       17.97       20.70      4.09 o 
   2  14   7      634.63      619.16     20.43 o 
   4  14   7       31.58       40.42      8.88 o 
   6  14   7      355.21      394.26     19.43 o 
  -7  15   7      218.66      200.16     33.76 o 
  -5  15   7      494.60      536.20     26.59 o 
  -3  15   7       50.25       43.73      7.06 o 
  -1  15   7      182.62      164.74     17.26 o 
   1  15   7       85.29       81.71     10.03 o 
   3  15   7      237.79      239.55     18.37 o 
   5  15   7       14.34       12.66      5.67 o 
  -8  16   7      131.49      129.76     21.09 o 
  -6  16   7      162.10      192.65     22.24 o 
  -4  16   7       94.55       95.55     19.46 o 
  -2  16   7      107.45      125.79     15.28 o 
   0  16   7       95.04      102.80     14.00 o 
   2  16   7      115.22      115.18     19.39 o 
   4  16   7       89.22       62.28     15.32 o 
   6  16   7       14.30       12.72      5.91 o 
  -7  17   7       58.07       50.93     10.10 o 
  -5  17   7        5.48        7.04      4.09 o 
  -3  17   7       51.76       44.62     10.93 o 
  -1  17   7       39.21       32.12      5.65 o 
   1  17   7      378.92      389.04     18.39 o 
   3  17   7       60.50       89.00     14.90 o 
   5  17   7        2.40        7.35      3.81 o 
  -6  18   7      265.02      267.10     29.43 o 
  -4  18   7      176.78      177.18     31.55 o 
  -2  18   7      169.31      166.37     16.56 o 
   0  18   7      396.02      437.82     14.37 o 
   2  18   7      559.25      576.38     15.97 o 
   4  18   7       18.85       14.96      7.54 o 
  -7  19   7       93.10       76.49     15.13 o 
  -5  19   7       88.39       85.34     16.43 o 
  -3  19   7        0.99        7.00      4.44 o 
  -1  19   7      115.40       94.40     17.17 o 
   1  19   7      134.79      144.16     23.33 o 
   3  19   7      336.53      277.70     40.08 o 
  -6  20   7       63.69       67.75     14.92 o 
  -4  20   7      180.84      164.22     29.45 o 
  -2  20   7      185.56      126.40     19.09 o 
   0  20   7      239.41      201.44     25.76 o 
   2  20   7       27.94       17.15      4.60 o 
   4  20   7      151.55      158.43     31.11 o 
  -5  21   7      153.85      136.24     23.60 o 
  -3  21   7        2.86        4.60      3.55 o 
  -1  21   7        0.70        9.07      4.21 o 
   1  21   7        2.55        7.28      3.73 o 
   3  21   7       89.35       61.12     13.73 o 
  -4  22   7      812.78      874.31     26.80 o 
  -2  22   7      194.87      179.46     23.00 o 
   0  22   7        4.04        5.29      3.45 o 
   2  22   7      536.28      607.87     47.01 o 
  -3  23   7      103.36       63.34     16.97 o 
  -1  23   7       45.47       37.57      9.79 o 
   1  23   7       23.14       22.37      6.24 o 
 -10   0   8      313.27      408.98     24.62 o 
  -8   0   8        0.84        7.11      7.86 o 
  -6   0   8      490.97      520.96     19.75 o 
  -4   0   8     2858.92     2960.67     43.10 o 
  -2   0   8       12.70       12.21      5.62 o 
   0   0   8     1888.95     2001.33     41.28 o 
   2   0   8      737.88      763.09     22.33 o 
   4   0   8     3311.05     3558.87     64.54 o 
   6   0   8       21.97       21.25      8.33 o 
   8   0   8      290.75      360.12     25.46 o 
  -9   1   8       48.31       21.11      6.37 o 
  -7   1   8      251.34      232.36     30.84 o 
  -5   1   8       15.69       14.61      3.19 o 
  -3   1   8      699.10      707.72     10.74 o 
  -1   1   8        2.86        7.33      3.01 o 
   1   1   8       29.31       39.32      6.72 o 
   3   1   8       15.22       15.24      3.97 o 
   5   1   8     1330.30     1396.65     16.68 o 
   7   1   8        0.03        2.24      5.15 o 
 -10   2   8        4.45       11.64      6.41 o 
  -8   2   8       13.31       11.98     11.14 o 
  -6   2   8       43.94       35.20      7.56 o 
  -4   2   8       39.22       40.41      4.86 o 
  -2   2   8       84.49       86.41      9.31 o 
   0   2   8      415.83      421.48     12.07 o 
   2   2   8       21.13       19.41      3.57 o 
   4   2   8      687.36      749.41     15.74 o 
   6   2   8       86.79       99.30     18.93 o 
   8   2   8      345.33      398.33     25.29 o 
  -9   3   8        0.13        7.58      6.41 o 
  -7   3   8      134.06      106.68     20.07 o 
  -5   3   8      102.63       95.03      6.17 o 
  -3   3   8       33.11       35.25      4.88 o 
  -1   3   8      158.41      157.56     12.30 o 
   1   3   8      377.21      371.85     11.81 o 
   3   3   8      186.76      173.81     21.19 o 
   5   3   8      795.25      748.98     19.87 o 
   7   3   8       80.58       87.00     26.57 o 
 -10   4   8      273.77      289.26     42.22 o 
  -8   4   8      188.91      188.08     27.92 o 
  -6   4   8       72.89       80.37     14.23 o 
  -4   4   8      277.55      256.71      8.49 o 
  -2   4   8      210.42      207.61     14.17 o 
   0   4   8        4.56        7.10      2.87 o 
   2   4   8      290.04      264.88     14.43 o 
   4   4   8     1012.31     1073.22     24.84 o 
   6   4   8       45.20       48.95      9.71 o 
   8   4   8        0.19        3.20      4.86 o 
  -9   5   8        6.98        6.15      5.33 o 
  -7   5   8      123.33      107.72     15.66 o 
  -5   5   8      622.16      600.20     18.07 o 
  -3   5   8     3142.40     3274.75     59.65 o 
  -1   5   8      208.41      194.21     14.97 o 
   1   5   8      127.79      149.76     17.46 o 
   3   5   8       82.85       84.63     12.94 o 
   5   5   8     2371.12     2381.94     82.74 o 
   7   5   8      237.68      204.63     37.42 o 
 -10   6   8       20.69       28.80     10.24 o 
  -8   6   8       82.11       96.70     20.36 o 
  -6   6   8      176.08      165.16     22.21 o 
  -4   6   8     1425.82     1412.47     26.61 o 
  -2   6   8        0.13        4.52      2.43 o 
   0   6   8       35.39       40.83      7.36 o 
   2   6   8      181.57      185.19     18.12 o 
   4   6   8        9.84       12.26      3.97 o 
   6   6   8       32.83       27.59      6.78 o 
  -9   7   8       47.60       46.34     20.50 o 
  -7   7   8      240.89      246.42     14.85 o 
  -5   7   8      513.50      554.47     24.24 o 
  -3   7   8     1038.45     1023.75     18.18 o 
  -1   7   8       91.03      101.49     13.00 o 
   1   7   8       18.33       15.66      4.29 o 
   3   7   8      274.86      274.47     17.82 o 
   5   7   8      291.19      300.77     16.60 o 
   7   7   8       90.22       61.49     12.99 o 
 -10   8   8      184.01      151.37     56.26 o 
  -8   8   8       11.97        9.62      5.37 o 
  -6   8   8       31.24       35.76      7.80 o 
  -4   8   8      195.57      182.45     19.35 o 
  -2   8   8      624.92      628.07     14.30 o 
   0   8   8      148.46      158.84     13.35 o 
   2   8   8      155.22      160.90     14.26 o 
   4   8   8      609.30      598.54     26.28 o 
   6   8   8       36.96       42.99      9.25 o 
  -9   9   8      114.60      115.36     32.05 o 
  -7   9   8      137.78      144.42     23.03 o 
  -5   9   8      159.06      179.67     15.82 o 
  -3   9   8      155.33      178.99     26.17 o 
  -1   9   8      127.89      116.44     13.65 o 
   1   9   8     3352.35     3546.92     38.20 o 
   3   9   8        5.55        8.03      3.70 o 
   5   9   8        3.11        4.20      3.28 o 
   7   9   8        6.35       10.59      5.75 o 
  -8  10   8       83.43       86.59     12.85 o 
  -6  10   8       12.28       13.08      7.02 o 
  -4  10   8        0.82        6.82      4.79 o 
  -2  10   8      128.78      118.73     13.39 o 
   0  10   8      308.43      257.34     18.01 o 
   2  10   8      690.73      692.58     16.08 o 
   4  10   8      201.91      183.38     24.97 o 
   6  10   8       35.45       27.58      7.50 o 
  -9  11   8        5.30        7.34      5.11 o 
  -7  11   8      199.13      162.87     25.49 o 
  -5  11   8      211.83      203.99     28.73 o 
  -3  11   8       20.59       16.27      3.89 o 
  -1  11   8      134.57      124.64     15.05 o 
   1  11   8     1234.30     1286.30     22.25 o 
   3  11   8      437.61      438.22     12.41 o 
   5  11   8       31.33       24.55      6.97 o 
  -8  12   8      104.76      110.61     19.96 o 
  -6  12   8     1124.41     1233.96     28.62 o 
  -4  12   8        2.99        6.09      5.24 o 
  -2  12   8      142.14      163.26     18.04 o 
   0  12   8        1.49        2.32      3.04 o 
   2  12   8      515.44      499.16     14.93 o 
   4  12   8        0.80        4.53      3.38 o 
   6  12   8        0.19        3.89      3.25 o 
  -7  13   8      106.61       91.08     16.19 o 
  -5  13   8      196.18      190.50     23.58 o 
  -3  13   8        0.02        3.05      4.84 o 
  -1  13   8       79.97       83.52     13.53 o 
   1  13   8        0.98        7.55      3.30 o 
   3  13   8        0.73        5.59      3.53 o 
   5  13   8      280.22      275.92     38.51 o 
  -8  14   8       51.39       44.65     12.27 o 
  -6  14   8      158.25      157.74     23.33 o 
  -4  14   8        9.14       10.12      5.32 o 
  -2  14   8       29.23       36.66      7.33 o 
   0  14   8        3.41        4.68      2.43 o 
   2  14   8      161.69      154.51     21.43 o 
   4  14   8      401.30      428.68     16.70 o 
   6  14   8      201.57      210.13     30.78 o 
  -7  15   8       58.46       41.77     11.88 o 
  -5  15   8      269.14      266.98     17.89 o 
  -3  15   8       81.78       94.55     16.55 o 
  -1  15   8      796.17      738.08     26.94 o 
   1  15   8        0.84        3.80      3.03 o 
   3  15   8       84.51       75.69     15.24 o 
   5  15   8       11.36       23.10      7.44 o 
  -6  16   8      209.68      210.25     30.79 o 
  -4  16   8       11.92       19.40      6.93 o 
  -2  16   8     1232.58     1242.28     26.54 o 
   0  16   8       31.68       34.12      5.96 o 
   2  16   8       48.90       53.34     10.14 o 
   4  16   8       34.46       28.18     12.92 o 
  -7  17   8        2.18        5.52      5.07 o 
  -5  17   8      182.53      163.39     29.07 o 
  -3  17   8       38.04       37.00      8.07 o 
  -1  17   8      496.62      489.54     33.92 o 
   1  17   8       10.98       16.48      5.00 o 
   3  17   8       44.84       24.28      9.22 o 
  -6  18   8        8.60        9.54      5.09 o 
  -4  18   8       39.70       50.29     10.28 o 
  -2  18   8        8.08       10.41      5.15 o 
   0  18   8      189.50      188.78     21.64 o 
   2  18   8       69.94       71.45     12.50 o 
   4  18   8       28.66       24.17      8.86 o 
  -5  19   8      476.27      560.38     27.25 o 
  -3  19   8      172.90      147.16     25.86 o 
  -1  19   8      374.72      322.48     42.80 o 
   1  19   8       21.82       26.64      7.11 o 
   3  19   8      343.63      370.57     39.44 o 
  -4  20   8        0.26        4.92      3.96 o 
  -2  20   8       12.82       10.18      5.92 o 
   0  20   8      557.56      555.29     17.89 o 
   2  20   8      131.13      125.47     32.70 o 
  -3  21   8        0.87        8.94      5.02 o 
  -1  21   8      169.31      162.31     28.24 o 
   1  21   8       12.46       13.19      5.08 o 
  -2  22   8       14.27        2.11      4.60 o 
   0  22   8       86.74       78.41     15.22 o 
  -9   1   9       12.86        8.92      6.73 o 
  -7   1   9     1094.31     1137.65     34.40 o 
  -5   1   9       88.30       80.58      8.96 o 
  -3   1   9      116.09      101.36     10.05 o 
  -1   1   9       38.56       33.96      6.24 o 
   1   1   9     2207.45     2208.51     27.91 o 
   3   1   9      134.90      147.51     19.36 o 
   5   1   9      301.82      273.92     25.53 o 
   7   1   9       45.98       39.44     11.41 o 
 -10   2   9      297.16      231.67     57.91 o 
  -8   2   9      109.96       82.38     13.83 o 
  -6   2   9      451.64      482.43     24.25 o 
  -4   2   9     1729.51     1765.15     40.45 o 
  -2   2   9       62.88       67.04      8.81 o 
   0   2   9       30.54       28.62      5.02 o 
   2   2   9      263.83      280.79     14.13 o 
   4   2   9      525.10      558.35     13.29 o 
   6   2   9      917.46      945.84     37.80 o 
  -9   3   9       16.36        8.46      7.04 o 
  -7   3   9       98.50      106.74     19.66 o 
  -5   3   9       22.60       18.00      5.06 o 
  -3   3   9     9050.70     9813.45     88.67 o 
  -1   3   9       73.67       67.71      9.61 o 
   1   3   9      276.55      298.14     20.33 o 
   3   3   9       35.53       40.96      7.45 o 
   5   3   9       17.61       19.01      6.93 o 
   7   3   9        0.01        5.77      4.13 o 
 -10   4   9        0.67        8.27      5.61 o 
  -8   4   9       79.01       62.41     11.79 o 
  -6   4   9      175.87      184.88     18.73 o 
  -4   4   9     1659.00     1743.27     24.66 o 
  -2   4   9     1390.60     1433.01     32.09 o 
   0   4   9      153.53      157.53     14.55 o 
   2   4   9      316.43      315.90     19.53 o 
   4   4   9     1124.13     1170.31     25.59 o 
   6   4   9      191.16      189.12     31.15 o 
  -9   5   9        0.86        6.27      4.79 o 
  -7   5   9      262.26      263.07     35.81 o 
  -5   5   9       96.71       99.96     18.47 o 
  -3   5   9        1.54        3.61      2.81 o 
  -1   5   9      201.88      219.15     12.28 o 
   1   5   9       85.75       75.60     10.30 o 
   3   5   9      682.26      708.42     20.67 o 
   5   5   9     1241.56     1341.02     25.12 o 
   7   5   9       24.22       26.55     10.28 o 
  -8   6   9        1.27        9.68      6.90 o 
  -6   6   9       61.56       56.08     11.96 o 
  -4   6   9      345.64      364.08     25.50 o 
  -2   6   9       18.03       17.01      3.83 o 
   0   6   9      367.60      346.07     15.44 o 
   2   6   9        6.47        6.59      3.61 o 
   4   6   9     2027.22     2054.76     65.11 o 
   6   6   9       20.56       15.89      6.84 o 
  -9   7   9       65.07       70.57     15.35 o 
  -7   7   9      685.36      652.11     35.57 o 
  -5   7   9      647.19      676.54     29.68 o 
  -3   7   9      559.16      612.32     20.64 o 
  -1   7   9       82.31       82.79     11.04 o 
   1   7   9      265.75      251.98     19.88 o 
   3   7   9       39.63       42.77      7.97 o 
   5   7   9      265.42      294.40     15.25 o 
  -8   8   9      348.57      359.49     20.37 o 
  -6   8   9      123.43      100.99     20.99 o 
  -4   8   9      391.97      405.93     30.68 o 
  -2   8   9        4.30        5.58      3.20 o 
   0   8   9     1187.03     1187.36     22.79 o 
   2   8   9        0.86        7.28      4.41 o 
   4   8   9      263.64      282.65     16.75 o 
   6   8   9      109.42       82.42     27.15 o 
  -9   9   9       10.57        7.48      5.96 o 
  -7   9   9        0.93        3.06      4.27 o 
  -5   9   9        1.75       11.60      5.62 o 
  -3   9   9      600.85      629.32     20.04 o 
  -1   9   9       25.91       17.82      4.03 o 
   1   9   9       15.09       17.68      4.51 o 
   3   9   9       17.02       22.87      3.97 o 
   5   9   9       18.90       21.90      7.02 o 
  -8  10   9      572.21      647.66     57.80 o 
  -6  10   9      148.96      156.38     25.58 o 
  -4  10   9      295.96      322.24     36.56 o 
  -2  10   9        3.85        7.83      2.81 o 
   0  10   9      444.58      472.30     17.06 o 
   2  10   9      365.00      373.13     15.51 o 
   4  10   9       44.38       37.24     10.80 o 
   6  10   9       16.57       16.27      5.11 o 
  -7  11   9      388.50      430.60     21.18 o 
  -5  11   9      153.50      130.68     20.11 o 
  -3  11   9        3.07        3.98      4.07 o 
  -1  11   9      401.02      381.97     12.33 o 
   1  11   9     1938.57     1999.55     24.35 o 
   3  11   9      254.12      263.96     10.68 o 
   5  11   9       65.99       57.55     12.54 o 
  -8  12   9      203.40      217.99     30.67 o 
  -6  12   9      407.91      412.89     32.26 o 
  -4  12   9      205.54      218.05     25.42 o 
  -2  12   9       99.17       94.35     17.61 o 
   0  12   9      816.44      776.27     16.13 o 
   2  12   9     1483.47     1557.56     30.95 o 
   4  12   9      167.32      159.55     23.11 o 
  -7  13   9      776.47      892.40     53.24 o 
  -5  13   9      664.75      725.37     22.46 o 
  -3  13   9      303.14      328.11     26.68 o 
  -1  13   9       93.91       97.98     13.83 o 
   1  13   9      444.65      461.82     17.52 o 
   3  13   9       58.21       72.14     14.63 o 
   5  13   9       42.32       34.22      9.88 o 
  -6  14   9      779.31      871.85     28.65 o 
  -4  14   9      177.40      149.18     22.09 o 
  -2  14   9        2.18        5.59      5.76 o 
   0  14   9      267.87      268.15     21.31 o 
   2  14   9       49.64       47.52     10.97 o 
   4  14   9        5.44        8.79      4.31 o 
  -7  15   9      140.08      105.91     23.82 o 
  -5  15   9       64.01       49.92     14.98 o 
  -3  15   9      388.43      411.83     21.04 o 
  -1  15   9        1.67        4.62      3.37 o 
   1  15   9       12.38       13.72      4.24 o 
   3  15   9      347.09      346.20     25.85 o 
  -6  16   9      195.15      204.61     34.38 o 
  -4  16   9       29.12       24.00     10.67 o 
  -2  16   9      362.08      357.42     37.68 o 
   0  16   9      412.83      424.67     18.35 o 
   2  16   9       43.16       49.63     10.89 o 
   4  16   9       55.17       39.28     16.18 o 
  -5  17   9        3.31        6.07      4.08 o 
  -3  17   9       58.67       52.71     12.08 o 
  -1  17   9      655.18      699.51     18.96 o 
   1  17   9        0.08        7.29      4.40 o 
   3  17   9      172.09      167.70     27.54 o 
  -4  18   9       98.39       88.15     21.12 o 
  -2  18   9      533.64      487.53     47.82 o 
   0  18   9      424.97      445.04     14.83 o 
   2  18   9       46.75       42.36      9.31 o 
  -3  19   9        3.24        9.29      5.41 o 
  -1  19   9      841.68      888.61     28.67 o 
   1  19   9       16.37       15.25      4.93 o 
  -2  20   9        0.05        6.07      4.95 o 
   0  20   9      904.14      929.18     31.13 o 
  -8   0  10       31.60       34.17     13.76 o 
  -6   0  10       18.10       30.80     10.58 o 
  -4   0  10     1984.21     2032.71     77.60 o 
  -2   0  10      892.22      936.24     40.02 o 
   0   0  10      305.61      299.95     18.96 o 
   2   0  10       50.11       50.65     14.51 o 
   4   0  10      737.80      802.90     23.44 o 
   6   0  10       76.76       61.50     23.68 o 
  -9   1  10        0.10        4.36      6.15 o 
  -7   1  10        1.00        5.63      5.80 o 
  -5   1  10      185.65      199.40     33.18 o 
  -3   1  10      905.60      933.51     18.29 o 
  -1   1  10       76.38       80.01     11.93 o 
   1   1  10      604.26      636.46     18.10 o 
   3   1  10       79.33       74.85     12.96 o 
   5   1  10       23.12       14.53      7.58 o 
  -8   2  10        2.63        4.49      4.59 o 
  -6   2  10        0.10        1.96      5.30 o 
  -4   2  10       83.70       79.08     12.05 o 
  -2   2  10      225.06      238.48     12.85 o 
   0   2  10        6.70        8.41      3.58 o 
   2   2  10       28.36       27.59      5.82 o 
   4   2  10      809.78      826.18     22.96 o 
   6   2  10       18.07       14.44      7.49 o 
  -9   3  10       13.56        4.12     10.58 o 
  -7   3  10      434.34      464.07     42.02 o 
  -5   3  10       17.56       12.12      3.95 o 
  -3   3  10     1317.12     1309.50     19.27 o 
  -1   3  10        0.88        5.41      3.12 o 
   1   3  10      137.85      110.90     13.56 o 
   3   3  10        4.50        8.13      3.43 o 
   5   3  10       59.92       54.82     14.63 o 
  -8   4  10        0.16        4.38      6.97 o 
  -6   4  10       48.96       38.54      9.54 o 
  -4   4  10      218.46      220.14     23.14 o 
  -2   4  10      145.25      142.88     17.31 o 
   0   4  10        3.51        3.86      2.65 o 
   2   4  10       11.82       15.01      4.42 o 
   4   4  10      613.24      640.54     17.10 o 
   6   4  10      843.81      887.55     28.76 o 
  -9   5  10        6.62       17.92      8.99 o 
  -7   5  10        0.21        6.76      7.62 o 
  -5   5  10      100.28      103.23     17.95 o 
  -3   5  10        1.04        7.69      3.78 o 
  -1   5  10       74.07       78.77     11.43 o 
   1   5  10      129.85      116.76     15.19 o 
   3   5  10        3.73        7.99      4.16 o 
   5   5  10      990.09     1022.92     38.54 o 
  -8   6  10      206.13      224.96     36.04 o 
  -6   6  10        8.00        8.03      4.07 o 
  -4   6  10      177.60      160.66     19.08 o 
  -2   6  10       49.20       47.93      7.43 o 
   0   6  10        0.08        4.53      3.06 o 
   2   6  10       20.28       20.00      4.96 o 
   4   6  10        9.94       11.42      5.41 o 
   6   6  10       21.13       24.20     10.12 o 
  -7   7  10      684.75      723.12     33.53 o 
  -5   7  10       36.56       33.17      6.81 o 
  -3   7  10       87.59       91.08     19.46 o 
  -1   7  10      226.78      235.86     22.13 o 
   1   7  10       61.09       60.09     10.81 o 
   3   7  10       46.86       48.41      8.68 o 
   5   7  10        9.34        7.73      4.94 o 
  -8   8  10        5.28       10.84      6.92 o 
  -6   8  10      332.03      351.33     19.84 o 
  -4   8  10      236.17      214.98     16.48 o 
  -2   8  10      677.61      774.63     16.33 o 
   0   8  10      655.85      708.69     16.20 o 
   2   8  10      345.82      365.15     13.55 o 
   4   8  10      212.91      224.67     14.89 o 
  -7   9  10       91.67       91.17     17.49 o 
  -5   9  10      114.42      114.39     17.54 o 
  -3   9  10      230.33      259.21     25.30 o 
  -1   9  10       76.76       60.65      9.59 o 
   1   9  10      314.61      301.59     15.69 o 
   3   9  10        0.21        4.84      3.50 o 
   5   9  10        0.05        3.47      2.91 o 
  -8  10  10        5.35       12.25      6.28 o 
  -6  10  10        3.15        5.33      3.90 o 
  -4  10  10       66.75       60.15     11.49 o 
  -2  10  10        2.21       10.94      6.61 o 
   0  10  10      178.94      162.93     18.16 o 
   2  10  10       15.91       10.66      3.98 o 
   4  10  10       28.59       31.32      7.49 o 
  -7  11  10       58.88       48.13     10.65 o 
  -5  11  10       82.31       72.94     14.75 o 
  -3  11  10       75.28       79.63     15.60 o 
  -1  11  10      140.71      130.24     15.53 o 
   1  11  10      235.47      200.69     24.95 o 
   3  11  10        0.81        9.50      5.46 o 
  -6  12  10      402.93      372.23     35.50 o 
  -4  12  10        0.68        7.02      5.11 o 
  -2  12  10        3.06        6.70      5.31 o 
   0  12  10      343.87      303.33     15.84 o 
   2  12  10      102.82       94.98     16.14 o 
   4  12  10      150.92      143.55     27.58 o 
  -7  13  10      332.26      310.28     34.09 o 
  -5  13  10      310.66      302.77     40.84 o 
  -3  13  10      144.05      142.97     26.43 o 
  -1  13  10       15.97       13.81      5.28 o 
   1  13  10      306.44      309.98     13.43 o 
   3  13  10        7.00       14.85      5.87 o 
  -6  14  10      198.36      160.30     32.70 o 
  -4  14  10        0.19       10.42      5.29 o 
  -2  14  10       81.44       64.45     12.04 o 
   0  14  10        7.20        8.73      3.62 o 
   2  14  10      267.94      263.45     33.21 o 
  -5  15  10        0.02        6.21      4.45 o 
  -3  15  10        0.89        1.03      4.30 o 
  -1  15  10        0.26        5.81      4.84 o 
   1  15  10      146.09      140.60     19.91 o 
   3  15  10        6.70        8.74      4.69 o 
  -4  16  10      305.22      316.19     43.42 o 
  -2  16  10      100.20       78.44     17.30 o 
   0  16  10        0.11        5.81      3.20 o 
   2  16  10      141.87      121.13     27.10 o 
  -5  17  10       12.78       16.75      6.95 o 
  -3  17  10      240.96      220.29     43.96 o 
  -1  17  10       17.10        7.69      4.91 o 
   1  17  10      180.42      148.37     23.53 o 
  -2  18  10        7.87       12.51      5.69 o 
   0  18  10       29.70       17.10      6.56 o 
  -7   1  11      143.57      142.06     31.21 o 
  -5   1  11       77.35       59.36     12.03 o 
  -3   1  11       65.36       61.53     10.78 o 
  -1   1  11      202.51      175.16     19.13 o 
   1   1  11       24.03       21.66      5.61 o 
   3   1  11        7.99        9.46      4.28 o 
   5   1  11        0.93        7.25      4.56 o 
  -8   2  11       13.16       14.01      9.33 o 
  -6   2  11      290.20      326.79     42.75 o 
  -4   2  11       12.16       11.54      4.55 o 
  -2   2  11       86.14       80.24     11.11 o 
   0   2  11      108.18       97.77     14.70 o 
   2   2  11      104.42      101.13     13.02 o 
   4   2  11        2.16        6.54      3.74 o 
  -7   3  11       14.96       14.19      8.59 o 
  -5   3  11       57.83       63.15     14.54 o 
  -3   3  11      762.07      826.09     19.40 o 
  -1   3  11      400.83      347.04     13.51 o 
   1   3  11        9.98        7.17      3.67 o 
   3   3  11       48.41       44.82     10.27 o 
   5   3  11       35.28       32.68     10.91 o 
  -8   4  11       35.71       27.78     10.59 o 
  -6   4  11       45.07       67.45     16.22 o 
  -4   4  11      986.66     1000.81     38.06 o 
  -2   4  11      226.25      228.09     11.42 o 
   0   4  11      121.33      104.07     14.74 o 
   2   4  11      142.58      137.53     16.89 o 
   4   4  11      273.67      256.84     15.27 o 
  -7   5  11       37.17       56.82     17.04 o 
  -5   5  11      157.19      121.46     23.69 o 
  -3   5  11      216.52      231.25     29.72 o 
  -1   5  11      133.14      148.67     17.13 o 
   1   5  11       17.22       14.33      3.65 o 
   3   5  11      335.09      325.81     15.32 o 
  -8   6  11       12.87       18.02      6.85 o 
  -6   6  11        0.58        8.91      7.06 o 
  -4   6  11      662.42      735.81     31.93 o 
  -2   6  11      194.34      209.08     12.82 o 
   0   6  11       57.74       47.02     10.00 o 
   2   6  11        8.44        8.92      4.26 o 
   4   6  11     1407.75     1565.13     43.57 o 
  -7   7  11       10.59        7.10      5.92 o 
  -5   7  11      311.19      300.46     34.32 o 
  -3   7  11       22.82       26.50      6.31 o 
  -1   7  11      620.22      675.43     19.27 o 
   1   7  11      215.43      174.15     23.93 o 
   3   7  11      496.94      504.89     22.69 o 
  -6   8  11        2.95        8.80      7.96 o 
  -4   8  11      364.95      358.99     39.04 o 
  -2   8  11      330.91      320.46     31.39 o 
   0   8  11      489.85      518.93     14.38 o 
   2   8  11       44.24       40.02      6.72 o 
   4   8  11       16.00       15.74      6.01 o 
  -7   9  11      132.27      143.23     29.46 o 
  -5   9  11       27.67       30.93     11.18 o 
  -3   9  11       14.59       14.69      4.40 o 
  -1   9  11      245.00      193.39     25.31 o 
   1   9  11      213.03      193.53     30.08 o 
   3   9  11      331.48      290.40     33.47 o 
  -6  10  11       14.87        6.78      5.04 o 
  -4  10  11      143.41      160.25     23.45 o 
  -2  10  11      308.15      328.54     35.06 o 
   0  10  11      997.23      983.96     23.28 o 
   2  10  11       54.61       49.19      7.97 o 
  -5  11  11      152.33      125.64     20.03 o 
  -3  11  11       14.56       11.83      6.39 o 
  -1  11  11      172.40      182.87     26.52 o 
   1  11  11      185.11      159.77     21.70 o 
   3  11  11       90.01       79.18     15.77 o 
  -6  12  11       33.59       31.65      8.41 o 
  -4  12  11       17.42       18.75      7.07 o 
  -2  12  11       23.42       18.94      5.01 o 
   0  12  11      379.01      430.14     21.64 o 
   2  12  11      222.95      247.31     24.93 o 
  -5  13  11       64.57       73.20     15.51 o 
  -3  13  11       37.88       34.27      9.32 o 
  -1  13  11        6.40        6.65      4.58 o 
   1  13  11        1.82        5.91      3.94 o 
  -4  14  11       94.42       87.04     21.85 o 
  -2  14  11      134.65      103.68     24.15 o 
   0  14  11      135.07      149.58     33.63 o 
  -3  15  11      112.99       98.17     25.13 o 
  -1  15  11        0.61       10.53      8.81 o 
   1  15  11       54.03       35.72     10.22 o 
  -2  16  11       22.97       24.68      9.30 o 
  -6   0  12        1.01       12.08     14.23 o 
  -4   0  12       11.38       15.35      9.55 o 
  -2   0  12        0.52        3.53      3.06 o 
   0   0  12     1717.54     1760.42     44.55 o 
   2   0  12      365.88      365.90     17.33 o 
  -7   1  12      168.40      166.66     45.22 o 
  -5   1  12       37.36       32.25     11.14 o 
  -3   1  12        4.68        2.59      3.08 o 
  -1   1  12       83.30       72.00     13.39 o 
   1   1  12      229.55      210.77     26.56 o 
   3   1  12       11.18        8.71      4.16 o 
  -6   2  12       34.32       30.43     11.65 o 
  -4   2  12      359.67      307.70     44.54 o 
  -2   2  12       74.88       62.47     11.47 o 
   0   2  12      417.88      377.15     15.33 o 
   2   2  12        0.20        5.47      3.70 o 
  -7   3  12       21.34       10.85      6.55 o 
  -5   3  12      618.70      603.48     49.35 o 
  -3   3  12       21.83       29.48      8.04 o 
  -1   3  12        0.46        3.14      3.60 o 
   1   3  12      129.97      105.83     18.84 o 
   3   3  12      193.89      159.05     26.52 o 
  -6   4  12        0.20        9.49      4.85 o 
  -4   4  12      911.08      981.23     30.24 o 
  -2   4  12      102.69       97.19     17.85 o 
   0   4  12       21.75       13.01      4.39 o 
   2   4  12       48.57       44.66      9.72 o 
  -7   5  12       61.88       44.99     12.24 o 
  -5   5  12     1274.97     1372.12     67.54 o 
  -3   5  12     1302.63     1417.34     25.95 o 
  -1   5  12       94.89       81.10     14.22 o 
   1   5  12      249.44      228.47     14.41 o 
   3   5  12     1157.36     1228.90     26.55 o 
  -6   6  12      113.41       97.51     20.16 o 
  -4   6  12        3.14        4.86      3.51 o 
  -2   6  12       79.13       70.04     15.37 o 
   0   6  12       16.62       14.90      3.78 o 
   2   6  12       77.47       63.13     11.89 o 
  -5   7  12      139.43       96.84     24.30 o 
  -3   7  12       41.08       36.58     11.24 o 
  -1   7  12        0.25        4.81      3.40 o 
   1   7  12       54.04       35.37      8.07 o 
   3   7  12     1230.61     1295.26     43.11 o 
  -6   8  12       61.59       45.58     13.02 o 
  -4   8  12      194.62      218.54     28.87 o 
  -2   8  12      141.97      138.66     24.75 o 
   0   8  12       55.40       45.42      9.54 o 
   2   8  12      116.43       89.33     21.05 o 
  -5   9  12       48.56       41.99     10.38 o 
  -3   9  12      303.63      318.53     35.57 o 
  -1   9  12     1188.26     1312.57     24.74 o 
   1   9  12      406.34      409.76     27.91 o 
  -4  10  12        0.31        7.20      4.55 o 
  -2  10  12        4.86        7.45      5.35 o 
   0  10  12      521.94      530.57     27.67 o 
  -5  11  12       89.61       68.23     18.98 o 
  -3  11  12       39.88       44.42     16.67 o 
  -1  11  12      719.92      694.78     40.86 o 
   1  11  12      359.55      370.06     35.79 o 
  -4  12  12       80.90       66.07     15.08 o 
  -2  12  12      184.09      163.00     30.36 o 
   0  12  12      171.94      191.52     31.84 o 
  -3  13  12       44.12       33.21      9.13 o 
  -1  13  12       56.88       57.96     16.55 o 
  -5   1  13        3.18        5.71      8.07 o 
  -3   1  13        9.30       16.85      8.39 o 
  -1   1  13       66.34       54.19     10.46 o 
   1   1  13        9.39        8.88      4.38 o 
  -4   2  13      329.80      252.21     57.59 o 
  -2   2  13       27.09       28.55      6.83 o 
   0   2  13       74.48       51.95     10.29 o 
  -5   3  13      274.13      284.73     22.85 o 
  -3   3  13       25.36       23.25     11.28 o 
  -1   3  13       16.14       13.75      5.09 o 
   1   3  13        4.11        8.65      3.76 o 
  -4   4  13      323.47      239.12     54.06 o 
  -2   4  13        7.03        5.10      3.76 o 
   0   4  13        0.06        4.04      3.27 o 
  -5   5  13       32.21       31.05     12.25 o 
  -3   5  13        8.08       14.25      5.69 o 
  -1   5  13        0.92        6.60      4.46 o 
   1   5  13       49.99       39.29     10.15 o 
  -4   6  13      207.90      163.67     40.39 o 
  -2   6  13      127.28      108.94     24.62 o 
   0   6  13        0.61        2.35      4.16 o 
  -3   7  13       76.54       54.16     12.37 o 
  -1   7  13       12.97       11.88      5.89 o 
  -2   8  13      309.66      323.32     24.09 o 
                                                 
